# Supplementary material for: Epiblast Stem Cell-Based System Reveals Reprogramming Synergy of Germline Factors
Source: Cell Stem Cell. 2012 Apr 6;10(4):425–39. doi: 10.1016/j.stem.2012.01.020 (PMC3343665; doi:10.1016/j.stem.2012.01.020)
Supplement: Table S1. List of Up- and Downregulated Genes upon Prdm14 Overexpression in EpiSCs Compared to Vector Control [file mmc2.xls]

## Sheet: downregulated genes_P0 vs V0
Downregulated genes upon Prdm14 overexpression in EpiSCs compared to vector control
FDR<0.005
gene list is sorted by FDR; table contains duplicate gene IDs (multiple array probe-sets)
Gene Symbol	Entrez_ Gene_ID	Probe_ID	P0-V0 fold change	P0-V0 FDR	bound by Prdm14?
Eomes	13813	ILMN_1251446	-6.80086	2.88528e-209	Y
Wnt8a	20890	ILMN_2485197	-6.77498	8.72298e-208	Y
Trh	22044	ILMN_1237934	-6.7656	2.65811e-207	Y
Wnt8a	20890	ILMN_2485198	-6.62476	7.92645e-199	Y
Eras	353283	ILMN_2844838	-6.555	9.83035e-195	Y
Cxcl12	NA	ILMN_2658908	-6.41377	2.08768e-186	Y
Rbm47	245945	ILMN_2720836	-6.18143	4.537e-173	Y
Rab25	53868	ILMN_2776087	-5.86147	1.69227e-155	Y
Grb7	14786	ILMN_2773169	-5.86096	1.69227e-155	N
Cldn6	54419	ILMN_2941790	-5.62055	6.57866e-143	Y
Dsg2	NA	ILMN_1221153	-5.28179	3.973e-126	Y
4632417K18Rik	107373	ILMN_2718843	-5.14602	1.12534e-119	N
Has2	15117	ILMN_1254975	-5.10658	7.56267e-118	Y
Gsc	14836	ILMN_1232648	-5.07352	2.49469e-116	Y
Eomes	NA	ILMN_2570496	-5.05708	1.37592e-115	NA
Fst	14313	ILMN_1228958	-5.043	5.8826e-115	N
Foxq1	15220	ILMN_1224637	-4.99247	1.17755e-112	N
Pmaip1	58801	ILMN_2670625	-4.80297	3.24808e-104	Y
Nt5e	23959	ILMN_2813830	-4.77455	5.50997e-103	Y
Rab38	72433	ILMN_2806250	-4.60924	6.43924e-96	Y
Tnk1	83813	ILMN_2518197	-4.60413	1.02317e-95	Y
Spink3	NA	ILMN_2708477	-4.6022	1.195e-95	Y
Wnt8a	20890	ILMN_1219317	-4.56092	6.0532e-94	Y
Them5	66198	ILMN_2946970	-4.48803	5.96521e-91	Y
Foxa2	15376	ILMN_1246216	-4.35232	1.62158e-85	Y
Gstm1	14862	ILMN_1228233	-4.34687	2.60909e-85	N
Espn	56226	ILMN_3107059	-4.24383	2.57092e-81	Y
Gpc4	14735	ILMN_1258035	-4.18115	6.58237e-79	Y
Rab25	53868	ILMN_2781721	-4.14207	1.91234e-77	Y
Dnmt3b	13436	ILMN_3114377	-4.14214	1.91234e-77	Y
Greb1	NA	ILMN_2433318	-4.10255	5.8246e-76	Y
Flywch2	76917	ILMN_1256528	-4.09618	9.9079e-76	Y
Dapk2	13143	ILMN_2977558	-4.05533	3.19898e-74	NA
Ppp4r4	74521	ILMN_2725215	-4.04463	7.8348e-74	Y
Rbp1	NA	ILMN_1238433	-4.03187	2.28154e-73	Y
Mtap7d3	320923	ILMN_1242359	-3.92212	2.12128e-69	N
Fzd7	14369	ILMN_2907560	-3.9032	9.64264e-69	Y
Ppp4r4	74521	ILMN_1246165	-3.8932	2.16003e-68	Y
Cyp26a1	13082	ILMN_2957054	-3.86696	1.79477e-67	N
9930020B22Rik	NA	ILMN_1240787	-3.83612	2.13523e-66	NA
Gpx2	14776	ILMN_2674483	-3.83168	3.01441e-66	NA
Lypd6b	71897	ILMN_2596998	-3.80628	2.2687e-65	Y
Tmem82	213989	ILMN_2666312	-3.80466	2.5492e-65	Y
Cxx1c	72865	ILMN_2943972	-3.78297	1.38905e-64	N
D4Bwg0951e	52829	ILMN_2646296	-3.75972	8.60704e-64	Y
Wnt3	22415	ILMN_2508080	-3.75741	1.0208e-63	Y
Ell3	269344	ILMN_2627179	-3.75198	1.55005e-63	Y
Stx3	20908	ILMN_3107114	-3.74642	2.37654e-63	Y
Kctd12b	207474	ILMN_2945560	-3.68085	3.8562e-61	N
Kit	NA	ILMN_1246876	-3.64293	7.05761e-60	Y
C130007D14	NA	ILMN_2716799	-3.60378	1.31737e-58	Y
Dennd1c	70785	ILMN_2672353	-3.57823	8.84805e-58	Y
Zmym3	56364	ILMN_1219447	-3.54314	1.18724e-56	Y
2810043G13Rik	NA	ILMN_2705440	-3.54123	1.35531e-56	Y
Prss8	76560	ILMN_2740965	-3.52943	3.17564e-56	Y
LOC433943	433943	ILMN_1250136	-3.51707	7.81402e-56	NA
Ercc2	13871	ILMN_1233075	-3.48042	1.13757e-54	Y
Jakmip1	76071	ILMN_2690460	-3.47308	1.89708e-54	Y
LOC100047208	100047208	ILMN_2463006	-3.47209	2.02304e-54	Y
6430524C05Rik	NA	ILMN_1252827	-3.46738	2.83179e-54	NA
Pim2	18715	ILMN_1222824	-3.44801	1.14334e-53	Y
Cdh1	12550	ILMN_2628629	-3.44546	1.36508e-53	Y
Mapk13	26415	ILMN_1212692	-3.4339	3.10698e-53	N
Msc	17681	ILMN_2769777	-3.43001	4.08454e-53	N
Gmfg	63986	ILMN_1227907	-3.41495	1.20273e-52	Y
Mixl1	27217	ILMN_1245893	-3.38399	1.08248e-51	Y
Gmfg	63986	ILMN_1222471	-3.38284	1.16565e-51	Y
Insl3	16336	ILMN_1249776	-3.373	2.33211e-51	Y
Mapk13	26415	ILMN_2955452	-3.35636	7.37255e-51	N
Agpat3	28169	ILMN_1226540	-3.34834	1.2906e-50	Y
Zfp36l3	333473	ILMN_1250130	-3.33242	3.93575e-50	N
Pdk1	228026	ILMN_1229318	-3.29056	7.08154e-49	Y
Dclk1	13175	ILMN_1217517	-3.27614	1.91018e-48	Y
Slc38a5	209837	ILMN_2649773	-3.26326	4.54984e-48	Y
St14	19143	ILMN_2624209	-3.25712	6.89511e-48	Y
Rbm35a	207920	ILMN_2947559	-3.224	6.55955e-47	NA
Krt8	16691	ILMN_1221157	-3.22366	6.66718e-47	Y
Odz4	23966	ILMN_1230926	-3.2111	1.54429e-46	Y
Thy1	21838	ILMN_2644350	-3.20187	2.86465e-46	Y
Mixl1	27217	ILMN_2920173	-3.18518	8.65763e-46	Y
Stx3	20908	ILMN_3162879	-3.18387	9.38956e-46	Y
Cntnap2	66797	ILMN_2681321	-3.17892	1.30126e-45	Y
Dnajc6	72685	ILMN_1230224	-3.17063	2.25369e-45	Y
Kcnk6	52150	ILMN_1258376	-3.15536	6.13171e-45	Y
Grhl2	252973	ILMN_1257070	-3.09396	3.31962e-43	Y
Ripk4	72388	ILMN_2840856	-3.08472	6.02883e-43	Y
7420416P09Rik	432677	ILMN_3162257	-3.08269	6.84326e-43	Y
Arl4c	320982	ILMN_2997406	-3.07235	1.32474e-42	Y
Irf6	54139	ILMN_1216279	-3.06271	2.45952e-42	N
E430021P16Rik	NA	ILMN_2584685	-3.05814	3.28676e-42	N
Shd	20420	ILMN_2858666	-3.05378	4.30448e-42	Y
Itga6	16403	ILMN_1231492	-3.04542	7.25335e-42	Y
2210015K02Rik	NA	ILMN_2548379	-3.04225	8.79359e-42	NA
Cer1	NA	ILMN_2775793	-3.04189	8.95293e-42	N
Id3	15903	ILMN_2687169	-3.03515	1.35715e-41	Y
Susd4	96935	ILMN_2677824	-2.99053	2.23993e-40	Y
Greb1	268527	ILMN_3006587	-2.97661	5.30625e-40	Y
Heph	15203	ILMN_2734252	-2.96803	9.00334e-40	N
Nt5e	23959	ILMN_2636285	-2.9681	9.00334e-40	Y
Hr	15460	ILMN_2800687	-2.95517	2.0033e-39	Y
Jak3	16453	ILMN_1219155	-2.95273	2.32127e-39	Y
Pga5	58803	ILMN_2625262	-2.94358	4.06262e-39	Y
Myo5c	208943	ILMN_2683244	-2.91656	2.13428e-38	Y
Arhgef5	54324	ILMN_1222060	-2.90541	4.19729e-38	Y
Actb	11461	ILMN_2588055	-2.89917	6.12442e-38	Y
Dgkk	331374	ILMN_2874399	-2.89317	8.71874e-38	Y
Rgs9bp	243923	ILMN_1237501	-2.89308	8.72536e-38	Y
LOC280487	NA	ILMN_1260582	-2.89119	9.69752e-38	NA
6330419J24Rik	NA	ILMN_2702785	-2.87558	2.46506e-37	NA
Smarca2	67155	ILMN_3154810	-2.871	3.22741e-37	Y
Adssl1	11565	ILMN_2958099	-2.86932	3.55686e-37	Y
Wfdc2	67701	ILMN_1236758	-2.86766	3.91567e-37	Y
Flt1	14254	ILMN_1227926	-2.85314	9.29624e-37	Y
Mogat2	233549	ILMN_2854920	-2.85154	1.01453e-36	Y
Moxd1	59012	ILMN_2977492	-2.84767	1.27e-36	Y
Tspan12	269831	ILMN_1249289	-2.83162	3.28609e-36	N
Ripk4	72388	ILMN_2774497	-2.83145	3.30494e-36	Y
Pim2	18715	ILMN_1213136	-2.82758	4.14733e-36	Y
Gstt3	103140	ILMN_2665715	-2.81976	6.5578e-36	Y
Pdlim3	53318	ILMN_2885990	-2.81707	7.66849e-36	N
2410116G06Rik	68236	ILMN_2980015	-2.80964	1.17263e-35	Y
Hdac6	15185	ILMN_2943818	-2.80886	1.22333e-35	NA
Mogat2	233549	ILMN_2617629	-2.80812	1.2733e-35	Y
Ppp1r14c	76142	ILMN_2632509	-2.78681	4.43719e-35	Y
Dnmt3b	13436	ILMN_1252310	-2.77576	8.42787e-35	Y
Axin2	12006	ILMN_2896314	-2.77334	9.63374e-35	Y
St14	19143	ILMN_1255342	-2.77317	9.6923e-35	Y
9530066K23Rik	214112	ILMN_2844642	-2.76757	1.34027e-34	Y
Tubb4	22153	ILMN_1236175	-2.75993	2.08687e-34	Y
Sgk3	170755	ILMN_2665359	-2.75283	3.1315e-34	N
Pmaip1	58801	ILMN_1245289	-2.74303	5.46967e-34	Y
Gprc5b	64297	ILMN_2611767	-2.73357	9.35131e-34	Y
Actb	11461	ILMN_2846865	-2.72424	1.59672e-33	Y
Lama5	16776	ILMN_2640248	-2.72153	1.85971e-33	Y
Stard8	236920	ILMN_2998807	-2.71926	2.11036e-33	Y
Trim67	330863	ILMN_2662793	-2.70586	4.53713e-33	NA
1500004F05Rik	69765	ILMN_2466453	-2.70487	4.78262e-33	NA
Shisa3	330096	ILMN_3161253	-2.69122	1.03459e-32	N
E330035H20Rik	NA	ILMN_1249877	-2.68657	1.32797e-32	NA
4930449E01Rik	NA	ILMN_2662970	-2.68599	1.36234e-32	NA
Krtcap3	69815	ILMN_2859518	-2.6821	1.6928e-32	Y
2900027G03Rik	NA	ILMN_1248650	-2.68077	1.81906e-32	N
9930039L23Rik	NA	ILMN_1233113	-2.67718	2.22157e-32	N
Marveld3	73608	ILMN_2632585	-2.65163	9.27853e-32	Y
Sox3	20675	ILMN_1245319	-2.64889	1.07821e-31	N
Dsp	109620	ILMN_2654997	-2.63486	2.34561e-31	Y
Gstm2	14863	ILMN_2624854	-2.63099	2.89914e-31	N
Rab38	72433	ILMN_2652721	-2.62546	3.90149e-31	Y
Heph	15203	ILMN_2726128	-2.61733	6.10553e-31	N
Cth	107869	ILMN_2733193	-2.6159	6.56109e-31	Y
A630082K20Rik	NA	ILMN_1231072	-2.61591	6.56109e-31	N
Cldn4	12740	ILMN_1223949	-2.60855	9.81593e-31	Y
Mtap7	17761	ILMN_1252545	-2.60469	1.20628e-30	Y
Nodal	18119	ILMN_3160797	-2.60242	1.36246e-30	Y
Gulp1	70676	ILMN_2607397	-2.58949	2.75315e-30	Y
Odz4	23966	ILMN_3162820	-2.58723	3.09563e-30	Y
Cxcl12	20315	ILMN_3158250	-2.57877	4.88367e-30	Y
Ttc39a	230603	ILMN_2939503	-2.57725	5.28926e-30	N
Sgk3	NA	ILMN_2665364	-2.57586	5.6859e-30	N
Gats	NA	ILMN_1219184	-2.56928	8.08037e-30	Y
AI427122	NA	ILMN_2609868	-2.56223	1.17384e-29	Y
Fgd2	26382	ILMN_2737903	-2.56117	1.23906e-29	Y
Vamp8	22320	ILMN_2499400	-2.53856	4.13276e-29	Y
Gstm2	14863	ILMN_1251449	-2.53807	4.21597e-29	N
Sgk3	170755	ILMN_1214762	-2.53675	4.49497e-29	N
Igsf11	207683	ILMN_2965399	-2.53435	5.08106e-29	Y
LOC100045117	100045117	ILMN_2703566	-2.52104	1.01995e-28	Y
A430088H15Rik	NA	ILMN_1247070	-2.52059	1.04184e-28	N
Tdrd7	100121	ILMN_2818678	-2.5176	1.21404e-28	Y
Tnfrsf19	29820	ILMN_2793522	-2.50978	1.83008e-28	Y
Dnajc6	NA	ILMN_2733605	-2.50921	1.88049e-28	Y
Mtap7	NA	ILMN_2463616	-2.5008	2.90191e-28	Y
LOC100047300	100047300	ILMN_2595311	-2.49719	3.50204e-28	Y
5430433G21Rik	319909	ILMN_2728134	-2.47604	1.05421e-27	Y
LOC383807	NA	ILMN_1254127	-2.47017	1.42954e-27	NA
Bcam	57278	ILMN_1223746	-2.46899	1.51608e-27	Y
Spint2	20733	ILMN_2645845	-2.46664	1.70898e-27	Y
Sp5	64406	ILMN_2641201	-2.45836	2.61747e-27	Y
Rgma	244058	ILMN_1214500	-2.45188	3.64421e-27	Y
Slc29a4	243328	ILMN_1240973	-2.44977	4.05521e-27	N
Fgf8	14179	ILMN_2721370	-2.44517	5.11823e-27	Y
St6gal1	20440	ILMN_2705166	-2.44497	5.15618e-27	Y
Calca	NA	ILMN_2744927	-2.43245	9.65011e-27	Y
Evx1	14028	ILMN_2731113	-2.42771	1.22121e-26	Y
Nodal	NA	ILMN_2776165	-2.42543	1.35835e-26	Y
Ahdc1	230793	ILMN_2689187	-2.42527	1.36161e-26	Y
Rbm47	245945	ILMN_1259076	-2.42197	1.60055e-26	Y
Slc30a3	NA	ILMN_2521965	-2.4173	2.02224e-26	Y
Slc40a1	53945	ILMN_2747923	-2.41631	2.12122e-26	N
Mxra7	67622	ILMN_2702193	-2.4098	2.94879e-26	Y
Cdkn1c	12577	ILMN_2708203	-2.40661	3.4448e-26	Y
Emid2	140709	ILMN_1247358	-2.40258	4.19684e-26	Y
LOC669168	669168	ILMN_2770180	-2.40078	4.57621e-26	Y
Psors1c2	57390	ILMN_1236058	-2.39666	5.6124e-26	Y
Llgl2	217325	ILMN_1224093	-2.39562	5.85545e-26	Y
Krt7	110310	ILMN_2961152	-2.3909	7.4179e-26	Y
Zic1	22771	ILMN_2491186	-2.38791	8.60966e-26	Y
Ank3	11735	ILMN_1227817	-2.38097	1.20705e-25	Y
Col22a1	69700	ILMN_2707616	-2.37974	1.28117e-25	N
D630046A03Rik	NA	ILMN_1219191	-2.37771	1.41554e-25	NA
Gch1	14528	ILMN_2606295	-2.37266	1.80203e-25	Y
Igfbp3	16009	ILMN_2727503	-2.37127	1.92269e-25	N
Rffl	67338	ILMN_1226372	-2.36792	2.26917e-25	Y
Ybx2	53422	ILMN_3086192	-2.35619	4.06285e-25	Y
Snx16	74718	ILMN_2736848	-2.35546	4.20238e-25	Y
Tdrd12	71981	ILMN_2751804	-2.35523	4.24063e-25	N
Sox21	223227	ILMN_1254295	-2.35352	4.60675e-25	Y
Lypd6	320343	ILMN_1218538	-2.35041	5.36811e-25	Y
AW049604	106014	ILMN_2732491	-2.34827	5.95559e-25	Y
Myl3	17897	ILMN_2691780	-2.34722	6.2603e-25	Y
Hip1	215114	ILMN_1245338	-2.34581	6.69922e-25	Y
Vamp8	22320	ILMN_1219136	-2.33959	9.03608e-25	Y
A330043C09Rik	329430	ILMN_1228223	-2.33591	1.08171e-24	NA
Irx3	NA	ILMN_2776909	-2.3358	1.085e-24	Y
Plekhg3	263406	ILMN_2783500	-2.32922	1.49514e-24	Y
Spint1	20732	ILMN_1237186	-2.31617	2.80892e-24	Y
LOC628994	628994	ILMN_1258255	-2.30958	3.8724e-24	NA
Acaa1b	235674	ILMN_2659997	-2.30515	4.79617e-24	Y
Snai1	20613	ILMN_2904765	-2.30509	4.79994e-24	Y
Serpinb6	NA	ILMN_1214464	-2.30485	4.84572e-24	NA
Kcnk2	16526	ILMN_1226055	-2.30223	5.49372e-24	N
Rhox5	18617	ILMN_2762935	-2.29982	6.16534e-24	NA
Prss8	76560	ILMN_2846148	-2.29931	6.30698e-24	Y
Foxh1	14106	ILMN_2968632	-2.29029	9.75801e-24	Y
LOC672274	672274	ILMN_2505185	-2.28516	1.24862e-23	Y
Ipas	NA	ILMN_2649671	-2.2835	1.35001e-23	Y
Zfp629	320683	ILMN_2509052	-2.2816	1.47705e-23	Y
Gats	80909	ILMN_3036708	-2.28075	1.53159e-23	Y
Blvrb	NA	ILMN_2770917	-2.27723	1.80354e-23	Y
Stx3	20908	ILMN_1254237	-2.27491	2.00347e-23	Y
Gja1	14609	ILMN_1244291	-2.26427	3.32909e-23	Y
Lbcl1	NA	ILMN_1233424	-2.2629	3.54734e-23	NA
Rapgef5	217944	ILMN_2674602	-2.25919	4.21856e-23	Y
Blvrb	233016	ILMN_2792868	-2.25615	4.86771e-23	Y
Foxh1	14106	ILMN_2659741	-2.25335	5.55405e-23	Y
Rffl	67338	ILMN_3124547	-2.25328	5.55982e-23	Y
LOC381404	NA	ILMN_2527800	-2.24832	6.98477e-23	NA
Arhgef2	16800	ILMN_2782446	-2.24667	7.52374e-23	Y
Ank3	11735	ILMN_2484322	-2.23978	1.03706e-22	Y
Lbh	77889	ILMN_1233545	-2.22856	1.74247e-22	Y
Gnai2	14678	ILMN_2418465	-2.22201	2.3592e-22	Y
Lhx1	NA	ILMN_1225672	-2.22178	2.38019e-22	Y
B930076A02	NA	ILMN_1214060	-2.2207	2.49864e-22	Y
Cmtm8	70031	ILMN_1249046	-2.21565	3.15637e-22	Y
Ctsa	19025	ILMN_2669714	-2.21548	3.17483e-22	Y
Fam134b	66270	ILMN_2745614	-2.21161	3.79908e-22	Y
Adssl1	11565	ILMN_1245079	-2.20261	5.75395e-22	Y
Pbx2	18515	ILMN_1248852	-2.20124	6.12103e-22	Y
Plekhg3	263406	ILMN_1221920	-2.19496	8.16928e-22	Y
Rapgef5	NA	ILMN_2717716	-2.19158	9.46424e-22	Y
Fgf17	14171	ILMN_2812286	-2.18881	1.07414e-21	Y
Ankhd1	NA	ILMN_1239042	-2.18309	1.38391e-21	Y
Gnai2	14678	ILMN_2908855	-2.17504	1.99956e-21	Y
Glrx1	NA	ILMN_2776922	-2.17055	2.44966e-21	N
Gcnt1	14537	ILMN_2672297	-2.16984	2.52671e-21	N
6720458D17Rik	NA	ILMN_1242427	-2.16607	2.99768e-21	Y
Psen2	19165	ILMN_2941992	-2.16588	3.01374e-21	Y
Rhpn2	52428	ILMN_2608133	-2.15814	4.26444e-21	Y
Podxl	27205	ILMN_2604494	-2.15408	5.12392e-21	Y
Gna14	14675	ILMN_2597778	-2.1463	7.28052e-21	Y
Tmem130	243339	ILMN_2741629	-2.13529	1.19841e-20	Y
LOC100047808	100047808	ILMN_2754940	-2.13341	1.29991e-20	Y
Actb	11461	ILMN_1377923	-2.13151	1.41419e-20	Y
Hopx	74318	ILMN_2548010	-2.13002	1.50975e-20	Y
A230070D14Rik	NA	ILMN_2560009	-2.12913	1.56531e-20	Y
Spint1	20732	ILMN_2621463	-2.12521	1.85804e-20	Y
A030007L17Rik	68252	ILMN_2864906	-2.12123	2.21458e-20	Y
Otx2	18424	ILMN_2691752	-2.11978	2.35914e-20	Y
Tulp2	56734	ILMN_1256080	-2.11943	2.39215e-20	Y
Calca	NA	ILMN_2491213	-2.11743	2.61243e-20	Y
1810060C03Rik	NA	ILMN_2544124	-2.11425	3.00847e-20	NA
Gstm2	14863	ILMN_2862470	-2.11248	3.24418e-20	N
4933421H10Rik	NA	ILMN_2736038	-2.11105	3.4457e-20	Y
Epha7	13841	ILMN_2826671	-2.10685	4.1447e-20	Y
Lad1	16763	ILMN_1227260	-2.10334	4.82164e-20	Y
Calca	12310	ILMN_3101815	-2.10029	5.49299e-20	Y
Tgfb1	21803	ILMN_2711461	-2.09902	5.80189e-20	Y
Iapp	15874	ILMN_2996479	-2.09862	5.89423e-20	N
Cmtm8	70031	ILMN_2801427	-2.09639	6.48759e-20	Y
2310007G05Rik	NA	ILMN_1237606	-2.09571	6.64973e-20	Y
Ckmt1	12716	ILMN_2773537	-2.09459	6.97663e-20	Y
Gtl2	NA	ILMN_2523012	-2.0922	7.73114e-20	NA
Foxo1	56458	ILMN_2656498	-2.08926	8.77803e-20	Y
Robo4	74144	ILMN_2942011	-2.08763	9.40202e-20	Y
Ttc39a	230603	ILMN_2603888	-2.0841	1.09121e-19	N
Pphln1	223828	ILMN_1243225	-2.08074	1.26173e-19	Y
2410081M15Rik	73680	ILMN_2854117	-2.07456	1.64522e-19	NA
Foxa1	15375	ILMN_1237195	-2.07271	1.78174e-19	N
Shisa2	219134	ILMN_1246285	-2.07231	1.81021e-19	Y
Ethe1	66071	ILMN_2621074	-2.07102	1.91263e-19	Y
Bai2	230775	ILMN_2813724	-2.0581	3.32321e-19	NA
Gimap9	317758	ILMN_1236553	-2.05558	3.69722e-19	Y
Myo10	17909	ILMN_2823011	-2.0496	4.78283e-19	Y
9530095P18Rik	NA	ILMN_2586966	-2.04716	5.30133e-19	N
Zfhx3	11906	ILMN_2623793	-2.04445	5.94299e-19	Y
Arid3a	NA	ILMN_2687828	-2.04259	6.41894e-19	Y
Pbx2	18515	ILMN_2599858	-2.03905	7.47268e-19	Y
Fbxo2	230904	ILMN_2822825	-2.03809	7.77785e-19	Y
Msx1	17701	ILMN_1246173	-2.0315	1.02697e-18	Y
Sh3kbp1	58194	ILMN_2881019	-2.03081	1.05436e-18	Y
Zfhx3	11906	ILMN_1213439	-2.02858	1.15703e-18	Y
B230386D16Rik	NA	ILMN_2565729	-2.02797	1.18599e-18	Y
Sox9	NA	ILMN_2778151	-2.02687	1.24154e-18	Y
Capg	12332	ILMN_2773113	-2.02432	1.38101e-18	Y
Glrx	93692	ILMN_2945348	-2.02042	1.62703e-18	N
Fam132b	227358	ILMN_2672509	-2.01805	1.7927e-18	Y
Smad1	17125	ILMN_2671572	-2.01432	2.09604e-18	Y
Sfn	55948	ILMN_2648169	-2.01419	2.10482e-18	Y
Aqp11	66333	ILMN_1225901	-2.01207	2.2888e-18	Y
LOC100047173	100047173	ILMN_2651054	-2.0119	2.3025e-18	Y
Svop	68666	ILMN_2765454	-2.01004	2.48489e-18	Y
Fbxo32	67731	ILMN_2873444	-2.00677	2.84221e-18	Y
Ndrl	NA	ILMN_2646166	-2.00312	3.30563e-18	Y
Sdk1	330222	ILMN_2728889	-1.99726	4.22578e-18	Y
Sufu	NA	ILMN_2441176	-1.99721	4.2285e-18	Y
LOC214575	NA	ILMN_2526606	-1.99501	4.62772e-18	NA
Ppap2c	50784	ILMN_3003631	-1.99387	4.84936e-18	N
Scrn2	217140	ILMN_2692341	-1.99321	4.97918e-18	Y
LOC100040233	100040233	ILMN_2449956	-1.98976	5.74403e-18	N
Slc5a7	63993	ILMN_1243388	-1.98756	6.2826e-18	N
Cbs	12411	ILMN_2701582	-1.98484	7.03744e-18	Y
Moxd1	59012	ILMN_2737390	-1.98222	7.81999e-18	Y
EG667450	667450	ILMN_2529927	-1.98091	8.19936e-18	NA
Tbc1d2	381605	ILMN_3140913	-1.9766	9.80147e-18	Y
Ldha	16828	ILMN_1257965	-1.96996	1.28659e-17	Y
Arl4c	320982	ILMN_1232537	-1.96649	1.47869e-17	Y
Cdc42ep3	260409	ILMN_2733185	-1.96555	1.53334e-17	Y
Igfbp3	16009	ILMN_1219335	-1.96485	1.57421e-17	N
Stard8	236920	ILMN_1257855	-1.96429	1.60874e-17	Y
Ap1s3	252903	ILMN_2908485	-1.96195	1.77124e-17	Y
Wipf3	330319	ILMN_2509327	-1.96052	1.87735e-17	Y
LOC100048733	100048733	ILMN_2759344	-1.96017	1.90199e-17	Y
Tulp1	22157	ILMN_3003476	-1.95582	2.26876e-17	Y
Tmem180	75146	ILMN_2709279	-1.9543	2.41033e-17	Y
LOC382128	NA	ILMN_2541675	-1.95402	2.43418e-17	N
Dgka	13139	ILMN_2658961	-1.95286	2.54641e-17	Y
Ndrg1	17988	ILMN_1250195	-1.95242	2.59015e-17	Y
C030002B11Rik	NA	ILMN_2484932	-1.95112	2.7215e-17	Y
Cxcl12	20315	ILMN_2737302	-1.95088	2.74474e-17	Y
Depdc6	97998	ILMN_3163001	-1.95043	2.79173e-17	Y
Myo10	17909	ILMN_2633678	-1.94595	3.34679e-17	Y
Car2	12349	ILMN_2606746	-1.94247	3.85815e-17	Y
Bcam	57278	ILMN_2765224	-1.94159	3.98966e-17	Y
Pbx2	18515	ILMN_2916489	-1.94163	3.98966e-17	Y
Clic6	209195	ILMN_2667635	-1.93724	4.76671e-17	N
Ppy	19064	ILMN_2856567	-1.9333	5.59109e-17	Y
Nmral1	67824	ILMN_1239181	-1.92708	7.19522e-17	Y
Dsg2	13511	ILMN_1242566	-1.92632	7.41277e-17	Y
Zfp296	63872	ILMN_2470407	-1.92334	8.35177e-17	N
Pdlim3	53318	ILMN_1235230	-1.9206	9.32828e-17	N
Rarg	19411	ILMN_2618068	-1.91877	1.00344e-16	Y
Tgif1	21815	ILMN_1212717	-1.91086	1.36919e-16	Y
Ncapg	54392	ILMN_1227448	-1.90945	1.4457e-16	N
Prkcbp1	228880	ILMN_2627205	-1.90926	1.45514e-16	Y
Slc39a4	72027	ILMN_1226293	-1.90783	1.53975e-16	Y
Gstm6	NA	ILMN_1246321	-1.90386	1.80337e-16	N
9530027K23Rik	NA	ILMN_1243939	-1.90198	1.94334e-16	Y
Gcnt1	14537	ILMN_1256299	-1.90107	2.01083e-16	N
4930434E21Rik	381693	ILMN_1225836	-1.89871	2.20278e-16	Y
2310051E17Rik	70273	ILMN_2430906	-1.89845	2.22247e-16	Y
9130415E20Rik	NA	ILMN_1251143	-1.89099	2.97749e-16	Y
Acsl4	50790	ILMN_1244872	-1.89007	3.08596e-16	Y
Nrip3	78593	ILMN_2875404	-1.88842	3.29259e-16	N
LOC100045867	100045867	ILMN_1223965	-1.88778	3.36903e-16	NA
Il18	16173	ILMN_1236517	-1.88686	3.48142e-16	Y
Slc43a1	72401	ILMN_1229667	-1.88645	3.53444e-16	Y
3110018K01Rik	NA	ILMN_2480125	-1.88477	3.77558e-16	Y
AI661453	224833	ILMN_2830520	-1.88473	3.77577e-16	Y
Anxa4	NA	ILMN_2772410	-1.88279	4.07575e-16	Y
C030003D03Rik	77220	ILMN_2736212	-1.87915	4.69657e-16	N
A030007L17Rik	68252	ILMN_2766493	-1.87799	4.91227e-16	Y
Cyb561	13056	ILMN_1232601	-1.87633	5.24255e-16	Y
Shd	NA	ILMN_2775742	-1.87305	5.96775e-16	Y
Src	20779	ILMN_3148543	-1.87301	5.96992e-16	Y
Dact2	240025	ILMN_2697012	-1.87067	6.53354e-16	Y
Fam184a	75906	ILMN_2671276	-1.86708	7.52819e-16	Y
Cdsn	386463	ILMN_2796382	-1.86641	7.72014e-16	Y
Ptprn	19275	ILMN_2629455	-1.86602	7.82953e-16	Y
Mgst1	56615	ILMN_2940195	-1.85977	9.99313e-16	Y
Apoe	11816	ILMN_1216042	-1.85703	1.1122e-15	Y
Dlgap1	224997	ILMN_2453312	-1.85435	1.23285e-15	Y
Rfx4	71137	ILMN_2722156	-1.84735	1.61163e-15	Y
B230317C12Rik	56279	ILMN_2604676	-1.84407	1.82846e-15	Y
Sox4	20677	ILMN_2727116	-1.84038	2.1111e-15	Y
Lbh	77889	ILMN_2816180	-1.83917	2.20744e-15	Y
Acpl2	235534	ILMN_1254634	-1.83037	3.10112e-15	Y
Ldb2	NA	ILMN_2754435	-1.82862	3.31081e-15	NA
Cxx1b	553127	ILMN_3084160	-1.81659	5.22731e-15	N
Epor	13857	ILMN_2749650	-1.8106	6.56464e-15	Y
Tgif1	21815	ILMN_1253854	-1.80598	7.81292e-15	Y
Psd3	234353	ILMN_1215883	-1.80462	8.22134e-15	Y
Tmem100	67888	ILMN_1224014	-1.80244	8.9158e-15	Y
Capsl	75568	ILMN_2764466	-1.80169	9.15434e-15	Y
Smox	228608	ILMN_1247267	-1.80172	9.15434e-15	Y
Lrmp	NA	ILMN_2602542	-1.79802	1.04977e-14	Y
Zfhx3	11906	ILMN_1250928	-1.79452	1.19695e-14	Y
LOC673501	673501	ILMN_1247996	-1.79284	1.27332e-14	NA
Aph1a	226548	ILMN_2588759	-1.79191	1.31446e-14	Y
Slc46a3	71706	ILMN_2627733	-1.79102	1.3579e-14	Y
Bmx	12169	ILMN_2857993	-1.78907	1.45923e-14	N
Cxx1a	66158	ILMN_2952779	-1.78526	1.67871e-14	N
Agtrap	11610	ILMN_2590950	-1.78063	1.98879e-14	Y
Pitx2	18741	ILMN_3118071	-1.77714	2.2646e-14	Y
Rffl	67338	ILMN_3048689	-1.777	2.27397e-14	Y
Zfpn1a1	NA	ILMN_1256645	-1.7758	2.37656e-14	N
Kctd12b	207474	ILMN_2759619	-1.77101	2.83422e-14	N
1190007F08Rik	68859	ILMN_2893564	-1.77036	2.90165e-14	NA
Zfp312	NA	ILMN_2512430	-1.76922	3.02589e-14	Y
Tmem79	71913	ILMN_1231048	-1.76818	3.14292e-14	Y
eGFP	NA	ILMN_2476405	-1.76053	4.15947e-14	NA
Stard10	56018	ILMN_2759762	-1.7587	4.4397e-14	Y
Oas1g	23960	ILMN_1253808	-1.75851	4.46538e-14	Y
Brunol4	108013	ILMN_1243635	-1.75727	4.66645e-14	Y
BC004044	80752	ILMN_2723024	-1.75535	5.00145e-14	Y
Adcy4	104110	ILMN_1250417	-1.754	5.25479e-14	Y
Spock1	NA	ILMN_2559403	-1.75353	5.34112e-14	NA
2810405F04Rik	NA	ILMN_1241179	-1.75304	5.43326e-14	NA
A030007L17Rik	68252	ILMN_2694767	-1.75094	5.87117e-14	Y
Zdhhc9	208884	ILMN_2473374	-1.75037	5.99002e-14	Y
LOC329087	NA	ILMN_2588062	-1.74931	6.22334e-14	NA
Scube2	56788	ILMN_2636183	-1.74795	6.53839e-14	Y
Kif1a	16560	ILMN_2965896	-1.74529	7.1869e-14	Y
2810405K02Rik	66469	ILMN_1238542	-1.74324	7.746e-14	N
Kank1	107351	ILMN_1242456	-1.74168	8.1977e-14	Y
Tmem141	51875	ILMN_2923707	-1.73979	8.78456e-14	N
Dhrsx	236082	ILMN_2897020	-1.7375	9.52857e-14	N
LOC545289	545289	ILMN_1260380	-1.73744	9.53801e-14	NA
Ifitm1	68713	ILMN_1214071	-1.73423	1.06938e-13	Y
Iap	NA	ILMN_1225712	-1.73265	1.1308e-13	NA
Lypd6	320343	ILMN_2729745	-1.73114	1.19457e-13	Y
Hspb1	15507	ILMN_2706269	-1.72924	1.27965e-13	Y
Arhgap22	239027	ILMN_2672380	-1.72822	1.32558e-13	Y
C130076O07Rik	NA	ILMN_1225309	-1.72736	1.36514e-13	Y
Smad1	17125	ILMN_2953700	-1.72703	1.3804e-13	Y
Capn5	12337	ILMN_2627566	-1.72185	1.66209e-13	Y
KIF23	NA	ILMN_1249092	-1.72053	1.74294e-13	NA
Mapk12	29857	ILMN_1248106	-1.7178	1.92157e-13	Y
Robo1	NA	ILMN_1219959	-1.71528	2.09784e-13	NA
Elk3	13713	ILMN_3119014	-1.71467	2.14281e-13	Y
Dact1	59036	ILMN_1230235	-1.71443	2.15659e-13	Y
Npy1r	NA	ILMN_1259965	-1.71267	2.29767e-13	N
Itga1	109700	ILMN_2967445	-1.70744	2.76928e-13	Y
Pitx2	18741	ILMN_1220244	-1.70705	2.80136e-13	Y
Pcdh7	54216	ILMN_2881857	-1.70364	3.16059e-13	Y
Tmem8	60455	ILMN_3008238	-1.70277	3.25874e-13	Y
Zc3h13	67302	ILMN_2547078	-1.69715	3.97293e-13	Y
Ddx6	13209	ILMN_3114632	-1.69514	4.24822e-13	Y
Ldb2	16826	ILMN_3112526	-1.6928	4.61867e-13	Y
Egr3	NA	ILMN_1227494	-1.69126	4.86141e-13	NA
Rbbp7	245688	ILMN_2691192	-1.68941	5.17991e-13	Y
Des	13346	ILMN_2836982	-1.68728	5.58606e-13	Y
Mobkl2b	214944	ILMN_2900854	-1.68621	5.79978e-13	Y
Rasa2	114713	ILMN_2428252	-1.68185	6.77006e-13	Y
Mgst3	66447	ILMN_1238479	-1.68068	7.04445e-13	Y
Rarg	19411	ILMN_3132660	-1.68068	7.04445e-13	Y
Timp1	NA	ILMN_2769918	-1.67998	7.21554e-13	Y
Tle6	114606	ILMN_2900617	-1.67818	7.67796e-13	Y
Cgnl1	68178	ILMN_3003864	-1.6769	8.00342e-13	Y
Slc4a3	20536	ILMN_2675026	-1.6755	8.40729e-13	Y
Nedd9	18003	ILMN_1223678	-1.67271	9.27662e-13	Y
D030041G07Rik	NA	ILMN_1242969	-1.67226	9.4162e-13	NA
Rn18s	19791	ILMN_2450735	-1.67017	1.01144e-12	NA
D930020N02Rik	NA	ILMN_2580737	-1.66487	1.21869e-12	NA
St3gal6	54613	ILMN_2695199	-1.664	1.25421e-12	N
Zfp553	233887	ILMN_2854036	-1.66054	1.41074e-12	Y
Dab2ip	69601	ILMN_2950503	-1.6596	1.45546e-12	Y
Unc5b	107449	ILMN_2523316	-1.65657	1.61518e-12	Y
Hhex	15242	ILMN_1245731	-1.65542	1.68052e-12	Y
Abr	109934	ILMN_2687062	-1.65398	1.76447e-12	Y
Sox14	20669	ILMN_1257039	-1.65248	1.85605e-12	N
Tcfcp2l1	81879	ILMN_2769832	-1.65128	1.93071e-12	Y
Setd1b	208043	ILMN_1258086	-1.64748	2.19733e-12	NA
Ndrg2	NA	ILMN_2771991	-1.6466	2.26437e-12	Y
AU023871	106722	ILMN_3161372	-1.64314	2.54107e-12	N
Cbs	NA	ILMN_1230318	-1.64277	2.57156e-12	Y
A930010I20Rik	NA	ILMN_2620799	-1.63544	3.31699e-12	Y
Rif1	51869	ILMN_3007813	-1.63486	3.38147e-12	N
Gtf2ird1	57080	ILMN_3096468	-1.63269	3.63283e-12	Y
1110006G06Rik	73833	ILMN_2868927	-1.63127	3.81264e-12	Y
Tor2a	NA	ILMN_2519488	-1.62792	4.27532e-12	Y
Tgif1	21815	ILMN_2767113	-1.62461	4.79211e-12	Y
Dhrsx	NA	ILMN_2436890	-1.6241	4.87246e-12	N
1700029G01Rik	66938	ILMN_1250435	-1.621	5.41524e-12	Y
Nfe2l3	18025	ILMN_2787212	-1.61921	5.73799e-12	Y
Car13	71934	ILMN_1249727	-1.61907	5.76006e-12	Y
Sh3kbp1	58194	ILMN_2709478	-1.61077	7.63175e-12	Y
Stard10	56018	ILMN_2625601	-1.60848	8.24077e-12	Y
Ttyh3	78339	ILMN_1221311	-1.60613	8.88791e-12	Y
1110012D08Rik	73827	ILMN_1221251	-1.60616	8.88791e-12	Y
Slc43a1	72401	ILMN_2495194	-1.60605	8.90261e-12	Y
Lmo2	16909	ILMN_2767605	-1.60394	9.532e-12	Y
Ctnnb1	12387	ILMN_2616556	-1.6031	9.80266e-12	NA
scl0002540.1_6	NA	ILMN_1254034	-1.60293	9.85072e-12	Y
Cachd1	320508	ILMN_1248895	-1.60058	1.06305e-11	Y
Nrcam	319504	ILMN_1245780	-1.59643	1.21915e-11	Y
Gstm7	68312	ILMN_2735294	-1.59444	1.30213e-11	N
Slc39a8	67547	ILMN_2719513	-1.58901	1.56166e-11	N
Fam116b	69440	ILMN_2671266	-1.58592	1.72783e-11	Y
Arl3	56350	ILMN_1238801	-1.58453	1.80569e-11	Y
Gpd2	14571	ILMN_1215797	-1.58321	1.8828e-11	Y
Mmp15	17388	ILMN_2784078	-1.58001	2.09374e-11	Y
Impdh1	23917	ILMN_2680543	-1.57995	2.09614e-11	Y
Cdh3	12560	ILMN_3156246	-1.57979	2.10551e-11	Y
Sall1	58198	ILMN_2643443	-1.57927	2.14075e-11	Y
Scly	50880	ILMN_2628281	-1.57908	2.15226e-11	Y
Slc6a13	14412	ILMN_1212645	-1.57885	2.16738e-11	N
Tmem102	380705	ILMN_1245382	-1.57877	2.17057e-11	Y
Wiz	NA	ILMN_2587792	-1.57668	2.3249e-11	NA
D14Ertd449e	66039	ILMN_2693858	-1.57661	2.32802e-11	Y
Nudt10	102954	ILMN_2974709	-1.57502	2.45374e-11	N
Pnpla1	433091	ILMN_2841024	-1.57327	2.59519e-11	Y
Hist1h3f	260423	ILMN_2925169	-1.57248	2.65749e-11	Y
Tmem141	51875	ILMN_2507494	-1.57205	2.69334e-11	N
Rffl	67338	ILMN_2687071	-1.57098	2.78683e-11	Y
Hs6st2	50786	ILMN_2488062	-1.57008	2.86983e-11	Y
Gstm6	14867	ILMN_1219305	-1.56991	2.88323e-11	N
Sema6a	20358	ILMN_1215472	-1.56908	2.96239e-11	Y
Psmc6	67089	ILMN_2631558	-1.56903	2.96439e-11	N
Olfr873	258554	ILMN_3160657	-1.56792	3.07333e-11	Y
Meis3	17537	ILMN_3126848	-1.56701	3.16338e-11	N
Kifc2	16581	ILMN_2695158	-1.56652	3.20909e-11	Y
Auts2	319974	ILMN_3052726	-1.56619	3.24045e-11	NA
Tmem120a	215210	ILMN_2509273	-1.56605	3.24717e-11	Y
Slc24a6	170756	ILMN_2643377	-1.56437	3.4226e-11	Y
5133400G04Rik	71242	ILMN_2427869	-1.56402	3.46018e-11	Y
BC016201	234586	ILMN_2794844	-1.56245	3.63873e-11	Y
scl000460.1_17	NA	ILMN_1259060	-1.56077	3.84236e-11	Y
2003-09-01	24050	ILMN_1218471	-1.55932	4.02956e-11	Y
Cfh	12628	ILMN_2592066	-1.55883	4.09129e-11	Y
D930027P08Rik	NA	ILMN_2583032	-1.55822	4.172e-11	NA
Cyp4f15	106648	ILMN_2906226	-1.55798	4.20118e-11	Y
2900006A08Rik	NA	ILMN_2439505	-1.55688	4.34634e-11	Y
Prkcbp1	228880	ILMN_2668849	-1.5567	4.36866e-11	Y
LOC675572	675572	ILMN_2425028	-1.55593	4.47344e-11	NA
Tuba4a	22145	ILMN_2517170	-1.55462	4.66391e-11	Y
Prkcbp1	228880	ILMN_2498357	-1.55407	4.73701e-11	NA
Ddx6	13209	ILMN_2758969	-1.55392	4.75581e-11	Y
Unc93a	381058	ILMN_3077758	-1.55339	4.83653e-11	N
Naprt1	223646	ILMN_1225191	-1.55299	4.89666e-11	Y
EG545886	545886	ILMN_1236364	-1.54966	5.45782e-11	NA
Csnk	NA	ILMN_2621622	-1.54939	5.5009e-11	N
LOC384276	NA	ILMN_2538707	-1.54655	6.02385e-11	NA
Fzd6	14368	ILMN_3004386	-1.54241	6.89415e-11	NA
Ndrg2	29811	ILMN_3001650	-1.53728	8.12853e-11	Y
Psg23	56868	ILMN_2972829	-1.53643	8.35002e-11	N
Ppap2c	50784	ILMN_1249666	-1.53598	8.46604e-11	N
2900060B14Rik	NA	ILMN_1253544	-1.5324	9.47935e-11	NA
Car14	23831	ILMN_2973824	-1.53113	9.87608e-11	Y
5133400G04Rik	71242	ILMN_3030392	-1.53095	9.92515e-11	Y
Timp1	21857	ILMN_3103896	-1.52961	1.03519e-10	Y
D330026F23Rik	NA	ILMN_2579391	-1.52545	1.18069e-10	NA
Gloxd1	242642	ILMN_2819603	-1.52291	1.2734e-10	Y
Sfrs17b	338351	ILMN_1236157	-1.51924	1.43156e-10	Y
Fgf10	14165	ILMN_2736497	-1.51902	1.44068e-10	Y
Cpm	70574	ILMN_2629191	-1.5185	1.46257e-10	Y
5133400G04Rik	71242	ILMN_3103689	-1.5182	1.47549e-10	Y
Tcfap2c	21420	ILMN_2783225	-1.51813	1.47738e-10	Y
Synm	233335	ILMN_1214880	-1.5157	1.59608e-10	Y
LOC385870	NA	ILMN_1222924	-1.50976	1.91946e-10	NA
LOC100040968	100040968	ILMN_1246700	-1.50941	1.93984e-10	NA
2200005K02Rik	NA	ILMN_2547840	-1.50867	1.98294e-10	N
Eml1	68519	ILMN_1214866	-1.50855	1.98935e-10	Y
Gpt2	108682	ILMN_1234702	-1.50656	2.11726e-10	Y
AW548124	106522	ILMN_1233376	-1.50328	2.34794e-10	Y
Cpne2	234577	ILMN_2870487	-1.50274	2.38637e-10	Y
Jarid1b	75605	ILMN_2946020	-1.50197	2.43838e-10	NA
Hist1h2bc	68024	ILMN_1242399	-1.50073	2.53299e-10	Y
Stx7	53331	ILMN_2645255	-1.49776	2.77961e-10	Y
Igfbp2	16008	ILMN_2930897	-1.49698	2.84521e-10	Y
Snhg11	319317	ILMN_1238627	-1.49664	2.86826e-10	N
1700023F06Rik	NA	ILMN_2677532	-1.49613	2.91326e-10	Y
Hydin	244653	ILMN_1219007	-1.49393	3.11295e-10	Y
Sfxn2	94279	ILMN_2729281	-1.49268	3.23403e-10	Y
A830093I24Rik	207921	ILMN_1255757	-1.48981	3.53318e-10	Y
Mat1a	11720	ILMN_2678460	-1.48914	3.60665e-10	N
Rnf135	71956	ILMN_2820379	-1.48903	3.61521e-10	Y
Gpx8	69590	ILMN_2653166	-1.48834	3.69038e-10	N
Grm6	108072	ILMN_3162125	-1.48658	3.88997e-10	Y
Chrna4	11438	ILMN_1245582	-1.4849	4.09612e-10	Y
Naprt1	223646	ILMN_2799590	-1.48445	4.14805e-10	Y
Csad	246277	ILMN_2810624	-1.48232	4.43248e-10	NA
2310079N02Rik	66566	ILMN_2635801	-1.48223	4.44114e-10	Y
AW548124	106522	ILMN_3104118	-1.47968	4.80302e-10	Y
LOC385068	NA	ILMN_1224842	-1.4783	5.00939e-10	NA
Slc4a3	20536	ILMN_2675029	-1.47798	5.05597e-10	Y
Inadl	12695	ILMN_3162854	-1.47354	5.7996e-10	NA
Erbb2	13866	ILMN_2739424	-1.47298	5.89825e-10	Y
Rbbp7	245688	ILMN_1219275	-1.47154	6.1515e-10	Y
Cib2	56506	ILMN_2659168	-1.46863	6.72648e-10	N
LOC626152	626152	ILMN_1243900	-1.46828	6.79578e-10	NA
Xk	22439	ILMN_2453051	-1.46706	7.04432e-10	Y
Mlxipl	58805	ILMN_2992232	-1.46428	7.6685e-10	Y
Bst2	69550	ILMN_1224110	-1.46422	7.67723e-10	N
Slc7a8	50934	ILMN_2598877	-1.46408	7.70448e-10	Y
5430419D17Rik	NA	ILMN_2545709	-1.46374	7.78038e-10	NA
Igfbp2	16008	ILMN_1236788	-1.46343	7.85094e-10	Y
Surf6	20935	ILMN_2753108	-1.46309	7.9286e-10	Y
Lpar2	53978	ILMN_2661082	-1.46176	8.23928e-10	Y
LOC381420	NA	ILMN_2528052	-1.46163	8.2635e-10	NA
Mgst3	66447	ILMN_2615035	-1.46161	8.2635e-10	Y
Chrna4	11438	ILMN_2832675	-1.46128	8.34328e-10	Y
Zfp418	232854	ILMN_1251225	-1.46087	8.44454e-10	N
Arhgap27	544817	ILMN_1227758	-1.45965	8.75072e-10	Y
Palm	18483	ILMN_2815626	-1.45867	8.9934e-10	Y
D330050I23Rik	NA	ILMN_2525025	-1.45862	9.00091e-10	Y
Wnk4	69847	ILMN_2518744	-1.45658	9.57918e-10	Y
Ankrd56	78088	ILMN_2946760	-1.45393	1.03725e-09	Y
Nme5	75533	ILMN_2696232	-1.45374	1.04263e-09	N
Epdr1	105298	ILMN_1225494	-1.45364	1.04497e-09	N
Thsd4	207596	ILMN_1235124	-1.45058	1.1457e-09	Y
Zfp703	353310	ILMN_2420465	-1.4502	1.15831e-09	N
Dnase2a	NA	ILMN_2627328	-1.44784	1.24571e-09	NA
2810408A11Rik	70419	ILMN_2641063	-1.44722	1.26884e-09	Y
LOC210245	NA	ILMN_2530912	-1.44521	1.34529e-09	NA
Naif1	71254	ILMN_1248425	-1.44225	1.47187e-09	Y
Ovol2	107586	ILMN_3131909	-1.44107	1.52436e-09	Y
Dpysl3	22240	ILMN_1250075	-1.44021	1.56403e-09	Y
EG432637	432637	ILMN_2849567	-1.43753	1.69662e-09	NA
Zyg11b	414872	ILMN_2529490	-1.43641	1.75448e-09	Y
Ppp1r13b	21981	ILMN_2967455	-1.43614	1.7681e-09	NA
Elf2	69257	ILMN_2748336	-1.4358	1.78547e-09	Y
Mboat1	218121	ILMN_1225029	-1.43564	1.79256e-09	Y
Cyp4f16	70101	ILMN_2729452	-1.43357	1.90788e-09	Y
Rbbp7	245688	ILMN_2896823	-1.43266	1.96005e-09	Y
Phlda2	22113	ILMN_2425029	-1.43206	1.99382e-09	Y
LOC100046259	100046259	ILMN_2762925	-1.43139	2.03167e-09	Y
Cthrc1	68588	ILMN_1225073	-1.4296	2.13795e-09	N
Xrn2	24128	ILMN_1239876	-1.42675	2.32786e-09	Y
Tmem69	230657	ILMN_2652988	-1.42587	2.3842e-09	Y
Cyp11a1	NA	ILMN_2467151	-1.42473	2.46719e-09	NA
Nedd9	18003	ILMN_2654186	-1.42115	2.73923e-09	Y
LOC383319	NA	ILMN_1256469	-1.4186	2.95416e-09	NA
4930404N11Rik	NA	ILMN_1253019	-1.41662	3.13058e-09	NA
Rtn2	20167	ILMN_1250904	-1.41427	3.35428e-09	Y
Epha1	13835	ILMN_2749705	-1.41411	3.36542e-09	Y
Aes	14797	ILMN_2808336	-1.41356	3.41454e-09	Y
Tsr1	104662	ILMN_2644061	-1.41063	3.71978e-09	N
Olfr1404	NA	ILMN_2776630	-1.41006	3.77883e-09	N
scl0003651.1_17	NA	ILMN_2461871	-1.40959	3.82748e-09	Y
Gdpd3	68616	ILMN_2893879	-1.409	3.89024e-09	N
LOC100047214	100047214	ILMN_1255556	-1.40776	4.02439e-09	Y
Peg10	170676	ILMN_3037645	-1.40743	4.0619e-09	Y
Lhx1	NA	ILMN_2716543	-1.40554	4.29045e-09	Y
Gata6	14465	ILMN_2868133	-1.40093	4.89983e-09	Y
Cyb5	109672	ILMN_2775098	-1.40091	4.89983e-09	Y
1600032L17Rik	NA	ILMN_1238021	-1.40067	4.92459e-09	Y
Pvrl2	19294	ILMN_2645493	-1.39838	5.25176e-09	Y
LOC385644	NA	ILMN_1220243	-1.3982	5.2752e-09	Y
Igsf11	207683	ILMN_1248796	-1.39794	5.31033e-09	Y
Ddx58	230073	ILMN_2717127	-1.39787	5.31702e-09	Y
Pfkl	18641	ILMN_1236539	-1.39689	5.47236e-09	Y
Ctnnbip1	67087	ILMN_1232182	-1.39536	5.71937e-09	Y
Gpx8	69590	ILMN_2625855	-1.39521	5.74136e-09	N
LOC100043822	100043822	ILMN_1220293	-1.3951	5.75597e-09	Y
Fchsd1	319262	ILMN_2741189	-1.3936	6.01749e-09	Y
Epha7	13841	ILMN_2826669	-1.39273	6.16554e-09	Y
Inadl	12695	ILMN_2708580	-1.39231	6.23978e-09	Y
Tmem120b	330189	ILMN_1234799	-1.39194	6.30445e-09	Y
Mapk12	29857	ILMN_2697615	-1.39058	6.55566e-09	Y
LOC382153	NA	ILMN_1237758	-1.38946	6.77384e-09	NA
Rab15	104886	ILMN_1217009	-1.38889	6.88539e-09	Y
Gtsf1l	68236	ILMN_2732954	-1.38816	7.02557e-09	Y
Ndst1	NA	ILMN_2430579	-1.38345	8.05745e-09	Y
Sertad1	55942	ILMN_2729162	-1.38103	8.64383e-09	Y
Adora1	11539	ILMN_1254016	-1.38086	8.6825e-09	Y
Epha1	13835	ILMN_2972748	-1.38063	8.73497e-09	Y
Fscn1	14086	ILMN_2630605	-1.38048	8.76842e-09	Y
Tmem63b	224807	ILMN_1220629	-1.37264	1.09874e-08	Y
Rragd	NA	ILMN_2775202	-1.37163	1.1304e-08	Y
LOC384292	NA	ILMN_1237395	-1.37004	1.18268e-08	NA
Mapkapk3	NA	ILMN_2775360	-1.3672	1.27847e-08	Y
2610101N10Rik	67958	ILMN_2719131	-1.36679	1.29234e-08	Y
1110006E14Rik	NA	ILMN_1258966	-1.36495	1.36011e-08	NA
LOC208462	NA	ILMN_1245306	-1.3645	1.37719e-08	NA
Cnksr3	215748	ILMN_2747623	-1.36312	1.431e-08	Y
Tesk1	21754	ILMN_1231930	-1.36312	1.431e-08	Y
Zzz3	108946	ILMN_2424408	-1.36269	1.44824e-08	Y
Pls3	102866	ILMN_2764781	-1.36244	1.45767e-08	Y
Tmem63b	224807	ILMN_1256171	-1.36064	1.53344e-08	Y
Dnajc12	30045	ILMN_1229993	-1.35928	1.59211e-08	Y
A2bp1	NA	ILMN_1238309	-1.35834	1.63552e-08	Y
Smox	228608	ILMN_2597030	-1.35639	1.7278e-08	Y
Tpi1	21991	ILMN_1230137	-1.3562	1.73596e-08	Y
Ddit4l	73284	ILMN_2695819	-1.35437	1.82458e-08	Y
Cyp4f16	70101	ILMN_2792351	-1.35345	1.87292e-08	Y
LOC100047870	100047870	ILMN_2639207	-1.35293	1.90009e-08	Y
Calca	12310	ILMN_3028637	-1.35275	1.90894e-08	Y
Sec15l1	NA	ILMN_1235861	-1.35251	1.92092e-08	NA
Gal3st2	381334	ILMN_3042923	-1.35158	1.97068e-08	Y
Wapal	218914	ILMN_1242714	-1.3493	2.10299e-08	Y
Rbbp7	245688	ILMN_2691187	-1.34874	2.13435e-08	Y
C130078N17Rik	NA	ILMN_2522495	-1.34556	2.33098e-08	Y
Dsg2	13511	ILMN_1215475	-1.34437	2.40889e-08	Y
LOC100044177	100044177	ILMN_1232495	-1.34392	2.4392e-08	Y
Hey1	15213	ILMN_2690596	-1.34364	2.45224e-08	N
Ptprk	19272	ILMN_2879600	-1.34272	2.5148e-08	Y
A030007L17Rik	68252	ILMN_2623886	-1.34274	2.5148e-08	Y
scl0001284.1_18	NA	ILMN_2466797	-1.34231	2.54331e-08	NA
Pccb	66904	ILMN_2622761	-1.34151	2.59872e-08	Y
Sox17	20671	ILMN_2747986	-1.34136	2.60797e-08	Y
Tmem63a	208795	ILMN_2798340	-1.34067	2.65707e-08	Y
Lace1	215951	ILMN_1231795	-1.34019	2.69246e-08	Y
Nudt14	66174	ILMN_2660364	-1.33879	2.79707e-08	N
C230012D11Rik	NA	ILMN_2568610	-1.33863	2.80831e-08	NA
2010009J12Rik	NA	ILMN_1251270	-1.33771	2.87984e-08	NA
Grb14	50915	ILMN_2625280	-1.33628	2.9966e-08	N
Tdgf1	21667	ILMN_2917458	-1.336	3.01936e-08	NA
Bzrap1	207777	ILMN_1229256	-1.33473	3.12102e-08	Y
Phf12	268448	ILMN_2686926	-1.3346	3.12995e-08	Y
Gm129	229599	ILMN_1236079	-1.33336	3.23961e-08	Y
Pcbd2	72562	ILMN_2876775	-1.33302	3.26912e-08	NA
Lpar2	53978	ILMN_2773817	-1.33285	3.28073e-08	Y
4921536K21Rik	67430	ILMN_2876359	-1.33244	3.31686e-08	Y
Trim21	NA	ILMN_1214544	-1.33024	3.51413e-08	N
Lypd1	72585	ILMN_1239134	-1.33007	3.52881e-08	Y
Fam84a	105005	ILMN_2800051	-1.32962	3.57161e-08	Y
Nudt19	110959	ILMN_2750402	-1.32707	3.83473e-08	N
Lmo7	380928	ILMN_1217159	-1.32523	4.02846e-08	Y
Ddt	13202	ILMN_2596297	-1.3202	4.62676e-08	Y
2010004M13Rik	NA	ILMN_2436369	-1.31951	4.70907e-08	NA
Ltbp4	108075	ILMN_2829262	-1.31933	4.73017e-08	Y
Slc16a3	80879	ILMN_3149256	-1.31768	4.95428e-08	Y
Mug-ps1	NA	ILMN_1237259	-1.31555	5.24556e-08	NA
Hook2	170833	ILMN_1235962	-1.31556	5.24556e-08	Y
Tec	21682	ILMN_2752933	-1.31407	5.46259e-08	Y
Cacna2d1	NA	ILMN_1215110	-1.31329	5.58078e-08	NA
AW555464	NA	ILMN_2685769	-1.31062	6.00675e-08	Y
Adcy8	11514	ILMN_2607127	-1.31058	6.00975e-08	N
Ltbp4	108075	ILMN_2590034	-1.31002	6.10149e-08	Y
2610200O14Rik	NA	ILMN_1222365	-1.3089	6.28511e-08	NA
AI661311	NA	ILMN_2496745	-1.30862	6.33086e-08	NA
LOC227092	NA	ILMN_1249984	-1.30769	6.48653e-08	NA
4930435F02Rik	NA	ILMN_1221727	-1.30756	6.50606e-08	NA
AI894139	101197	ILMN_2957944	-1.30726	6.5562e-08	Y
Adcy2	210044	ILMN_2883063	-1.30533	6.90996e-08	Y
Epha1	13835	ILMN_2633996	-1.30507	6.95099e-08	Y
Scamp5	56807	ILMN_1255263	-1.30326	7.2937e-08	Y
Sigirr	24058	ILMN_2673121	-1.30254	7.43275e-08	N
Ctcfl	664799	ILMN_2855551	-1.30214	7.51221e-08	NA
Olfr996	258429	ILMN_2745602	-1.30101	7.73452e-08	N
Sh3kbp1	58194	ILMN_2755443	-1.2999	7.95842e-08	Y
Csnk1d	104318	ILMN_3030340	-1.29937	8.06737e-08	N
Dnase2a	NA	ILMN_2435392	-1.29902	8.13548e-08	NA
BC008150	NA	ILMN_2687974	-1.29788	8.3722e-08	Y
Gtf2ird1	57080	ILMN_2589686	-1.29668	8.64094e-08	Y
Ddx6	13209	ILMN_2606667	-1.29641	8.70148e-08	Y
Nfe2l2	18024	ILMN_1224128	-1.29458	9.1474e-08	Y
Zfp553	233887	ILMN_2456495	-1.29283	9.59137e-08	Y
Kcnk1	16525	ILMN_3009501	-1.29278	9.59411e-08	Y
Abcd4	19300	ILMN_2981792	-1.29158	9.90651e-08	Y
Nsd1	18193	ILMN_1231734	-1.2897	1.04121e-07	Y
Zfp326	54367	ILMN_2481391	-1.28887	1.06421e-07	Y
Gatad1	67210	ILMN_1259903	-1.28836	1.07797e-07	N
Wbscr27	79565	ILMN_2518946	-1.28813	1.08349e-07	Y
LOC100043821	100043821	ILMN_1257107	-1.28811	1.08351e-07	NA
B230214G05	NA	ILMN_2716834	-1.28798	1.08602e-07	NA
5430417L22Rik	NA	ILMN_1226555	-1.28799	1.08602e-07	NA
Hs6st2	50786	ILMN_2507473	-1.28762	1.09616e-07	Y
Alkbh4	72041	ILMN_1226152	-1.28731	1.10504e-07	Y
Zfp296	63872	ILMN_2912729	-1.28459	1.19017e-07	N
4631427C17Rik	74340	ILMN_2828420	-1.28433	1.19796e-07	Y
NA	NA	NA	-1.28416	1.20294e-07	NA
LOC195150	NA	ILMN_2534556	-1.28412	1.20351e-07	NA
Pvrl2	19294	ILMN_1218242	-1.28346	1.22405e-07	Y
Zcwpw1	381678	ILMN_1222627	-1.28213	1.2675e-07	Y
Ablim1	226251	ILMN_1241444	-1.28205	1.26981e-07	Y
Lalba	16770	ILMN_2676107	-1.28149	1.28863e-07	Y
Rapgef6	192786	ILMN_1254088	-1.28104	1.30309e-07	Y
Rbpms2	71973	ILMN_2621012	-1.28077	1.31212e-07	Y
Wwc1	211652	ILMN_2898637	-1.27903	1.37483e-07	Y
AB182283	192950	ILMN_1236960	-1.27867	1.38765e-07	Y
Nfkbiz	80859	ILMN_2755008	-1.27712	1.44306e-07	Y
Ddx21	56200	ILMN_2546724	-1.27606	1.48379e-07	Y
Kcnk1	NA	ILMN_2777530	-1.27333	1.5965e-07	Y
Sall4	99377	ILMN_2595478	-1.27242	1.63292e-07	Y
Nudt19	110959	ILMN_2746906	-1.27238	1.63367e-07	N
Klf9	16601	ILMN_1254031	-1.27151	1.67134e-07	Y
Syt4	20983	ILMN_2690014	-1.27133	1.67852e-07	N
Gng7	14708	ILMN_3103233	-1.27069	1.70183e-07	Y
A630091F01Rik	NA	ILMN_2562109	-1.26908	1.77783e-07	Y
2700007P21Rik	212772	ILMN_3062534	-1.268	1.83002e-07	N
Pcsk1n	30052	ILMN_2664455	-1.26774	1.84191e-07	Y
Hif3a	53417	ILMN_1247370	-1.26488	1.98786e-07	N
Mapk12	29857	ILMN_2724570	-1.26365	2.05307e-07	Y
Mboat2	67216	ILMN_2782248	-1.26309	2.08372e-07	Y
Scn3b	NA	ILMN_2451346	-1.26208	2.13929e-07	Y
Tcea3	21401	ILMN_2907214	-1.26043	2.23313e-07	Y
LOC229571	229571	ILMN_2894763	-1.25983	2.26635e-07	N
Trip10	106628	ILMN_1213117	-1.25949	2.28601e-07	Y
Sorl1	20660	ILMN_1249578	-1.25927	2.29798e-07	Y
Frmd8	67457	ILMN_2429816	-1.25829	2.35874e-07	NA
Kbtbd8	243574	ILMN_2543053	-1.25696	2.43634e-07	Y
Nol8	70930	ILMN_1243184	-1.2562	2.48432e-07	N
Pafah2	100163	ILMN_2771665	-1.25485	2.56905e-07	Y
A430016A09Rik	NA	ILMN_2553711	-1.25427	2.60677e-07	NA
Aes	NA	ILMN_1213591	-1.25314	2.6848e-07	NA
Kcnk6	52150	ILMN_3049650	-1.25292	2.69856e-07	NA
9930105H17Rik	NA	ILMN_2522884	-1.25224	2.74603e-07	NA
Cib2	56506	ILMN_2744587	-1.24933	2.96295e-07	N
Stxbp2	NA	ILMN_2657728	-1.24888	2.99749e-07	Y
Fzd10	93897	ILMN_2670576	-1.24715	3.13363e-07	Y
Itm2a	16431	ILMN_2607377	-1.24668	3.16579e-07	Y
Cd40	21939	ILMN_2503129	-1.24537	3.26946e-07	Y
Sema6a	20358	ILMN_2705946	-1.24451	3.3423e-07	Y
Frat2	212398	ILMN_2824002	-1.24444	3.34638e-07	Y
Mospd1	70380	ILMN_3006930	-1.24435	3.35224e-07	N
Rasa2	114713	ILMN_2715328	-1.24423	3.36114e-07	Y
1110012O05Rik	NA	ILMN_2595200	-1.24326	3.44609e-07	N
Helz	78455	ILMN_1245734	-1.24292	3.47567e-07	Y
Egfl8	NA	ILMN_2593187	-1.24192	3.5684e-07	Y
EG433229	433229	ILMN_2660466	-1.2408	3.67265e-07	Y
Plac8	231507	ILMN_2988143	-1.24072	3.67849e-07	N
Dkk1	NA	ILMN_2747037	-1.23965	3.78278e-07	N
Emb	13723	ILMN_1218799	-1.23952	3.79391e-07	Y
Ikzf1	22778	ILMN_3127790	-1.23925	3.81717e-07	N
4.93e+26	NA	ILMN_2609394	-1.23925	3.81717e-07	NA
Fblim1	74202	ILMN_2837671	-1.2385	3.88993e-07	Y
NA	NA	NA	-1.23841	3.89728e-07	NA
Pqlc1	66943	ILMN_2592266	-1.23615	4.13521e-07	Y
Nope	NA	ILMN_1231305	-1.23526	4.22946e-07	NA
Slc23a2	54338	ILMN_2640927	-1.2342	4.34835e-07	Y
2310057J16Rik	69697	ILMN_1235207	-1.23395	4.3749e-07	Y
Fam102a	98952	ILMN_1225348	-1.23352	4.42225e-07	N
Ppl	19041	ILMN_3155363	-1.23295	4.48802e-07	N
Slc30a1	22782	ILMN_1224883	-1.23244	4.54601e-07	Y
C430020H24Rik	NA	ILMN_1225604	-1.23178	4.62415e-07	NA
2310016C16Rik	69590	ILMN_2625854	-1.23131	4.67961e-07	N
Acsl6	216739	ILMN_1236666	-1.23127	4.68272e-07	Y
Slc13a4	243755	ILMN_2827072	-1.22938	4.91844e-07	Y
Impdh1	23917	ILMN_1216301	-1.22928	4.92834e-07	Y
Wnt5b	22419	ILMN_1224193	-1.22907	4.95342e-07	Y
Optn	71648	ILMN_2907370	-1.2277	5.12174e-07	Y
Zcwpw1	381678	ILMN_2982316	-1.22742	5.15312e-07	Y
Frmpd4	333605	ILMN_2928546	-1.22712	5.18906e-07	N
A230003K02Rik	NA	ILMN_1247531	-1.22639	5.28166e-07	NA
Utp14a	NA	ILMN_1221442	-1.22632	5.28817e-07	Y
Ppp1r14a	68458	ILMN_2659824	-1.22609	5.31476e-07	Y
2810011L19Rik	NA	ILMN_1256221	-1.22475	5.49675e-07	NA
Plekhg5	269608	ILMN_2812215	-1.22375	5.63422e-07	Y
Nme7	171567	ILMN_1214703	-1.22341	5.68155e-07	Y
Ccdc71	72454	ILMN_2590200	-1.22234	5.83899e-07	Y
BC031748	245622	ILMN_2632964	-1.22185	5.90772e-07	N
Pld4	104759	ILMN_1234223	-1.22179	5.91428e-07	Y
Ttc33	67515	ILMN_2615628	-1.22018	6.16055e-07	Y
Cited1	12705	ILMN_1213474	-1.21957	6.25304e-07	Y
Fundc1	72018	ILMN_2958016	-1.21703	6.6703e-07	Y
2810005O12Rik	NA	ILMN_2614039	-1.21572	6.88862e-07	NA
Antxr1	69538	ILMN_1226183	-1.21364	7.24795e-07	Y
Cyb5	109672	ILMN_2966632	-1.21086	7.76847e-07	Y
Cidea	12683	ILMN_1215446	-1.20976	7.98272e-07	Y
5730458M16Rik	NA	ILMN_2433228	-1.20728	8.50843e-07	NA
A130032P05Rik	NA	ILMN_1228261	-1.20723	8.51554e-07	NA
1810058I24Rik	NA	ILMN_2508719	-1.20673	8.62152e-07	NA
Zfp119	104349	ILMN_2907989	-1.20664	8.63807e-07	Y
Slc27a3	NA	ILMN_2747857	-1.2054	8.90156e-07	Y
Herc1	235439	ILMN_2637982	-1.20513	8.95432e-07	Y
Aldh4a1	NA	ILMN_1244242	-1.20344	9.34123e-07	Y
Krt18	16668	ILMN_2711267	-1.20307	9.42768e-07	Y
Zfp326	54367	ILMN_2481389	-1.2028	9.48887e-07	Y
Zfp212	232784	ILMN_2521753	-1.19992	1.01985e-06	Y
Pten	19211	ILMN_2594450	-1.19985	1.02106e-06	Y
Ncoa3	NA	ILMN_1225608	-1.19963	1.02645e-06	NA
Cblb	NA	ILMN_1235084	-1.19801	1.06673e-06	NA
Nasp	50927	ILMN_1238894	-1.19761	1.07545e-06	Y
9530020O07Rik	NA	ILMN_1213116	-1.19733	1.08273e-06	NA
Acad10	71985	ILMN_2821158	-1.19599	1.11981e-06	Y
BC050092	235048	ILMN_2694022	-1.1952	1.14121e-06	Y
Zfp606	67370	ILMN_2453565	-1.19265	1.21557e-06	N
Gm528	217951	ILMN_2526840	-1.19262	1.21579e-06	N
Bspry	192120	ILMN_2678134	-1.19193	1.23572e-06	Y
Map1lc3a	66734	ILMN_2832682	-1.19151	1.24769e-06	Y
BC018462	NA	ILMN_2772899	-1.19018	1.28836e-06	Y
6530418L21Rik	109050	ILMN_2747792	-1.18955	1.30805e-06	N
LOC100040851	100040851	ILMN_2422147	-1.18785	1.36349e-06	NA
Tiam1	21844	ILMN_2737710	-1.18732	1.38097e-06	Y
Hdgf	15191	ILMN_2744435	-1.18573	1.43468e-06	Y
Zfyve20	78287	ILMN_1234236	-1.18349	1.51622e-06	Y
AI428936	233066	ILMN_2619639	-1.18267	1.5469e-06	Y
Creb3l4	78284	ILMN_1213549	-1.18068	1.62564e-06	Y
Cgn	70737	ILMN_2649148	-1.1792	1.6857e-06	Y
Ggt1	NA	ILMN_2770085	-1.17901	1.69232e-06	N
Ddx10	77591	ILMN_1228007	-1.17895	1.69383e-06	Y
Zfp607	545938	ILMN_2914036	-1.17886	1.69693e-06	N
AA409316	105732	ILMN_2743155	-1.17792	1.73528e-06	N
Epha7	13841	ILMN_1228560	-1.1762	1.8103e-06	Y
B130047N10Rik	NA	ILMN_1255178	-1.17493	1.86451e-06	NA
Tcerg1	56070	ILMN_2620492	-1.17353	1.92803e-06	Y
Cercam	99151	ILMN_2671755	-1.17281	1.96167e-06	Y
Dtx2	74198	ILMN_2907322	-1.17235	1.98394e-06	Y
Epha1	13835	ILMN_2686924	-1.17139	2.03188e-06	Y
1700029I08Rik	NA	ILMN_2638674	-1.17105	2.04803e-06	NA
Slc4a3	20536	ILMN_2782061	-1.17077	2.06149e-06	Y
Cacna2d1	12293	ILMN_2752030	-1.17033	2.08358e-06	Y
Mapkapk3	102626	ILMN_2909346	-1.16886	2.15961e-06	Y
Cdc14b	218294	ILMN_2729708	-1.16836	2.18613e-06	Y
Pvrl2	19294	ILMN_2996683	-1.16811	2.19873e-06	Y
Wbscr27	NA	ILMN_1235834	-1.16645	2.28838e-06	NA
S100a1	20193	ILMN_1225602	-1.16597	2.31487e-06	Y
Arid4a	238247	ILMN_1239608	-1.1656	2.33264e-06	N
Hmgb2l1	70823	ILMN_2795395	-1.16473	2.38211e-06	Y
Slitrk5	75409	ILMN_3153010	-1.16437	2.40155e-06	N
Ppp2cz	NA	ILMN_2591134	-1.16275	2.49716e-06	Y
Dab2ip	NA	ILMN_2615557	-1.16274	2.49716e-06	NA
B3gnt7	227327	ILMN_2655571	-1.16196	2.541e-06	Y
Pir	69656	ILMN_2640551	-1.16177	2.55049e-06	N
Wwc1	211652	ILMN_2525423	-1.16063	2.62351e-06	Y
Atl2	56298	ILMN_3060766	-1.16018	2.65226e-06	Y
Sult4a1	29859	ILMN_1258935	-1.15972	2.68136e-06	Y
Rasgrp4	233046	ILMN_1228808	-1.15964	2.68574e-06	Y
Rbbp6	NA	ILMN_2638336	-1.15719	2.8443e-06	Y
Arhgef2	NA	ILMN_1248202	-1.15645	2.89431e-06	Y
5033414K04Rik	98496	ILMN_2601946	-1.15632	2.90244e-06	Y
1200011M11Rik	74133	ILMN_3031706	-1.15296	3.14403e-06	N
Dlgap1	224997	ILMN_1216649	-1.15152	3.2565e-06	Y
5330438I03Rik	NA	ILMN_2642624	-1.14989	3.37904e-06	NA
Cobl	12808	ILMN_2951682	-1.14978	3.38687e-06	Y
scl0002694.1_23	NA	ILMN_2500297	-1.1491	3.44295e-06	Y
Sox3	20675	ILMN_2976077	-1.14831	3.5099e-06	N
Gprc5c	70355	ILMN_2659269	-1.14802	3.53309e-06	Y
Clk2	12748	ILMN_1237842	-1.14732	3.59397e-06	Y
Agpat2	67512	ILMN_1215901	-1.14653	3.66164e-06	Y
Znfx1	98999	ILMN_1219468	-1.14629	3.68118e-06	Y
Zic2	22772	ILMN_2470518	-1.14587	3.71409e-06	Y
Spire2	234857	ILMN_2640995	-1.14467	3.82482e-06	Y
0610007P22Rik	NA	ILMN_2435996	-1.14379	3.90494e-06	NA
Hapln4	330790	ILMN_2589915	-1.14344	3.9355e-06	Y
Cdk5rap2	214444	ILMN_1216515	-1.14302	3.96642e-06	Y
Plekhf2	71801	ILMN_1237736	-1.14168	4.09681e-06	Y
5730588I11Rik	NA	ILMN_1230786	-1.14084	4.17803e-06	NA
Fam158a	85308	ILMN_1226261	-1.14036	4.22643e-06	Y
Gldc	104174	ILMN_1218747	-1.13956	4.30413e-06	Y
T	20997	ILMN_1244340	-1.13939	4.32001e-06	Y
Fndc5	NA	ILMN_2763060	-1.13874	4.38772e-06	Y
C230038F01Rik	NA	ILMN_1221975	-1.13841	4.42111e-06	NA
8430403M15Rik	NA	ILMN_1254543	-1.13781	4.48323e-06	Y
4933404K08Rik	NA	ILMN_2469448	-1.13641	4.62848e-06	NA
Dnajc12	30045	ILMN_2538061	-1.13572	4.70669e-06	Y
Lrmp	16970	ILMN_2919850	-1.13541	4.73769e-06	Y
Sh2b2	23921	ILMN_2763206	-1.13524	4.75447e-06	Y
4832428D23Rik	403183	ILMN_1246249	-1.13443	4.84558e-06	N
B130052F17Rik	NA	ILMN_1229656	-1.13293	5.02565e-06	NA
Tpi1	21991	ILMN_2932359	-1.1319	5.14677e-06	Y
NA	NA	NA	-1.13142	5.20514e-06	NA
9830118G07Rik	NA	ILMN_1214091	-1.13123	5.227e-06	NA
4932442L11Rik	NA	ILMN_1227125	-1.12983	5.39886e-06	N
Gm129	229599	ILMN_3102736	-1.12888	5.51524e-06	Y
Prkd1	18760	ILMN_2647484	-1.12806	5.62517e-06	Y
Rasd2	75141	ILMN_1223875	-1.12768	5.67254e-06	N
Gls2	216456	ILMN_2840975	-1.12725	5.72826e-06	Y
Ypel4	241525	ILMN_2966558	-1.12617	5.87724e-06	Y
Hist1h1c	NA	ILMN_2774537	-1.12484	6.05021e-06	Y
Jag2	16450	ILMN_2626585	-1.12445	6.10433e-06	N
Nicn1	66257	ILMN_2821916	-1.12314	6.29403e-06	NA
Klk8	259277	ILMN_2675232	-1.12216	6.43905e-06	Y
Zswim5	NA	ILMN_2493231	-1.12182	6.48732e-06	Y
Trib1	NA	ILMN_2457892	-1.12078	6.64302e-06	NA
Htr2c	15560	ILMN_1216607	-1.12064	6.66293e-06	Y
Terf2	NA	ILMN_1222324	-1.12	6.76485e-06	NA
D830030K20Rik	320333	ILMN_3049465	-1.11983	6.7883e-06	Y
AI662250	106639	ILMN_2799596	-1.11971	6.79913e-06	Y
Slc2a13	239606	ILMN_2467292	-1.11972	6.79913e-06	N
2210411K11Rik	664968	ILMN_2736690	-1.11934	6.85343e-06	Y
Ifit3	15959	ILMN_1230458	-1.11916	6.87759e-06	N
2010011I20Rik	67017	ILMN_2702016	-1.11905	6.89265e-06	Y
Tsc22d4	78829	ILMN_2638061	-1.11713	7.20775e-06	Y
Lsr	54135	ILMN_2699637	-1.11693	7.23579e-06	Y
Myh8	17885	ILMN_2978040	-1.1167	7.26818e-06	N
Ccdc18	73254	ILMN_1257698	-1.11616	7.35351e-06	Y
BC032265	238024	ILMN_2913980	-1.11572	7.42217e-06	N
Dgka	13139	ILMN_2940446	-1.11568	7.42526e-06	Y
B230333C21Rik	NA	ILMN_2716719	-1.11565	7.42685e-06	Y
LOC100047937	100047937	ILMN_2703392	-1.11535	7.47289e-06	Y
Usp28	235323	ILMN_2828768	-1.11523	7.49172e-06	Y
2810439F02Rik	72747	ILMN_1216182	-1.11492	7.54031e-06	Y
Terf2	21750	ILMN_1247870	-1.11481	7.55347e-06	Y
Rreb1	68750	ILMN_3016674	-1.11447	7.60558e-06	Y
E430003J01Rik	NA	ILMN_1234445	-1.11406	7.67707e-06	NA
2310040C09Rik	69640	ILMN_1256927	-1.11366	7.74398e-06	Y
Stx1a	20907	ILMN_2700608	-1.11347	7.77697e-06	Y
Col16a1	107581	ILMN_1248099	-1.11255	7.94719e-06	Y
H2-Q1	15006	ILMN_1216688	-1.11157	8.13088e-06	Y
Rai1	NA	ILMN_2748081	-1.11151	8.1368e-06	NA
Gldc	104174	ILMN_2873750	-1.1115	8.1368e-06	Y
1700020N15Rik	NA	ILMN_1247263	-1.11139	8.15481e-06	N
Acsl4	NA	ILMN_2690135	-1.10979	8.45347e-06	Y
Hexa	15211	ILMN_2773624	-1.10977	8.45347e-06	Y
A830007P12Rik	227612	ILMN_1219067	-1.10966	8.46499e-06	Y
Ccrl1	252837	ILMN_2689265	-1.10934	8.52687e-06	Y
Jarid1b	NA	ILMN_2777722	-1.10917	8.55396e-06	Y
Ndst1	15531	ILMN_1221634	-1.10875	8.6273e-06	Y
Plxnb2	140570	ILMN_2461098	-1.10855	8.66596e-06	Y
Acsl6	216739	ILMN_3125814	-1.10749	8.88185e-06	Y
D830050J10Rik	352968	ILMN_2828438	-1.10717	8.93815e-06	NA
Ntrk2	18212	ILMN_3138904	-1.10642	9.09171e-06	Y
Slc7a3	11989	ILMN_1257987	-1.10639	9.09355e-06	Y
Arid3b	56380	ILMN_1238558	-1.10611	9.1512e-06	Y
Acot1	26897	ILMN_3139875	-1.10574	9.21585e-06	Y
5730469M10Rik	70564	ILMN_1221501	-1.10482	9.40775e-06	N
Ass1	11898	ILMN_1247811	-1.10281	9.86311e-06	Y
Fam110c	104943	ILMN_2757634	-1.10071	1.03683e-05	Y
Efr3b	668212	ILMN_1242217	-1.10033	1.04527e-05	Y
LOC226017	NA	ILMN_1245043	-1.09679	1.1308e-05	NA
scl0002617.1_582	NA	ILMN_2495888	-1.09658	1.13563e-05	NA
1110003E01Rik	68552	ILMN_1225158	-1.09638	1.14008e-05	Y
Olfr323	258373	ILMN_2599764	-1.09524	1.17001e-05	N
LOC100042815	100042815	ILMN_1226973	-1.09521	1.17034e-05	NA
Zfpn1a1	NA	ILMN_1255419	-1.09326	1.22475e-05	NA
Ralgps2	78255	ILMN_2705139	-1.09318	1.22583e-05	Y
Dhdds	67422	ILMN_2637850	-1.09293	1.23213e-05	Y
Necap2	66147	ILMN_2796400	-1.0925	1.24372e-05	Y
Bcor	71458	ILMN_1228091	-1.09127	1.27935e-05	Y
Olfr1471	258231	ILMN_2910447	-1.08974	1.32529e-05	N
LOC382555	NA	ILMN_2542048	-1.08907	1.34528e-05	NA
1110019K23Rik	NA	ILMN_1234299	-1.08894	1.34901e-05	Y
Vezf1	22344	ILMN_1229971	-1.08857	1.35962e-05	Y
Dbn1	NA	ILMN_2736005	-1.08849	1.3616e-05	Y
Sgk1	20393	ILMN_1213954	-1.0884	1.36361e-05	Y
Mab21l1	17116	ILMN_1212752	-1.08799	1.37654e-05	Y
Mme	NA	ILMN_1221141	-1.0876	1.38851e-05	NA
Dab2ip	69601	ILMN_2615559	-1.08727	1.39888e-05	NA
Tjap1	74094	ILMN_2602435	-1.08701	1.4067e-05	Y
Slmap	83997	ILMN_1249227	-1.08699	1.4067e-05	Y
Slc9a3r1	26941	ILMN_1240256	-1.08686	1.4104e-05	Y
Clstn3	232370	ILMN_2827217	-1.08643	1.42406e-05	Y
Fsd1	240121	ILMN_1254128	-1.08514	1.46705e-05	N
Narf	67608	ILMN_1244845	-1.08413	1.50111e-05	Y
Aldh5a1	214579	ILMN_2664660	-1.08355	1.52032e-05	N
2310014D11Rik	NA	ILMN_2423372	-1.08352	1.52075e-05	Y
2810459M11Rik	NA	ILMN_2676765	-1.08285	1.54264e-05	Y
Nckipsd	80987	ILMN_2619380	-1.08286	1.54264e-05	Y
LOC240219	NA	ILMN_2531156	-1.08225	1.5634e-05	NA
Copz2	56358	ILMN_1232208	-1.0812	1.6017e-05	Y
Olfr1113	404327	ILMN_2892716	-1.08115	1.60298e-05	N
Igsf9	93842	ILMN_2804166	-1.08089	1.61191e-05	Y
A830059I20Rik	NA	ILMN_1234519	-1.08086	1.61226e-05	NA
Ktn1	16709	ILMN_2700222	-1.08033	1.62964e-05	Y
LOC386039	NA	ILMN_1222328	-1.08027	1.63049e-05	NA
BC022224	192970	ILMN_2746830	-1.08003	1.63877e-05	Y
Khk	16548	ILMN_2698564	-1.0794	1.66112e-05	Y
BC038925	330216	ILMN_2637733	-1.07922	1.66749e-05	Y
Sox11	NA	ILMN_2616196	-1.07896	1.67606e-05	NA
Stat6	20852	ILMN_2897230	-1.07853	1.69056e-05	Y
Prph	19132	ILMN_2723622	-1.07824	1.70086e-05	Y
Sip1	66603	ILMN_1255390	-1.07783	1.71411e-05	N
Defb25	654459	ILMN_3160561	-1.0773	1.7338e-05	Y
LOC381895	NA	ILMN_1215999	-1.07703	1.74348e-05	NA
Egr2	NA	ILMN_2623983	-1.07698	1.74459e-05	Y
Ap3b2	NA	ILMN_2733615	-1.07627	1.77231e-05	NA
Sctr	319229	ILMN_3152204	-1.07576	1.79134e-05	Y
Mast4	328329	ILMN_1225083	-1.07543	1.80328e-05	NA
Sema4d	NA	ILMN_2762582	-1.07491	1.82365e-05	Y
Cdc14b	218294	ILMN_1244296	-1.07398	1.85997e-05	Y
1810018F18Rik	NA	ILMN_2774587	-1.07381	1.86638e-05	NA
Ccnjl	380694	ILMN_1235798	-1.07353	1.87712e-05	Y
Nenf	66208	ILMN_2941728	-1.07263	1.91449e-05	Y
Ppp1r3c	53412	ILMN_2667091	-1.07072	1.99817e-05	N
Mbip	217588	ILMN_1217143	-1.07008	2.02615e-05	N
Nfix	18032	ILMN_2606700	-1.06893	2.0786e-05	Y
Fgfr1	14182	ILMN_2727068	-1.06855	2.09618e-05	Y
C530028I08Rik	232933	ILMN_3041258	-1.06759	2.13892e-05	Y
Ephb4	NA	ILMN_2777884	-1.06747	2.14365e-05	Y
5730469M10Rik	70564	ILMN_2796798	-1.06646	2.19275e-05	N
Gtf2ird1	57080	ILMN_2656631	-1.06606	2.21113e-05	Y
Plcxd1	403178	ILMN_3094228	-1.06589	2.21793e-05	Y
Rsdr1-pending	NA	ILMN_1225125	-1.06397	2.31596e-05	NA
BC023892	212943	ILMN_2502471	-1.06382	2.32332e-05	N
C030044F15Rik	NA	ILMN_2585829	-1.06349	2.33999e-05	NA
Cd47	16423	ILMN_2744337	-1.06302	2.36362e-05	Y
LOC386134	NA	ILMN_1260084	-1.06232	2.39988e-05	NA
Tnnc2	21925	ILMN_2882658	-1.06219	2.40616e-05	Y
Erf	13875	ILMN_2650998	-1.06174	2.43063e-05	Y
E330009J07Rik	NA	ILMN_2457773	-1.06133	2.45132e-05	N
6330534C20Rik	434778	ILMN_3161819	-1.0609	2.47489e-05	Y
Cdh1	NA	ILMN_1227162	-1.06043	2.49761e-05	NA
Nkx2-9	18094	ILMN_3154305	-1.05992	2.52603e-05	Y
Mrps25	64658	ILMN_2680111	-1.05939	2.55254e-05	Y
Otx1	18423	ILMN_2690126	-1.05911	2.56819e-05	N
Rprm	67874	ILMN_2643212	-1.05842	2.60673e-05	Y
Cldn10	58187	ILMN_2515816	-1.05819	2.61995e-05	Y
Fzd6	NA	ILMN_2775016	-1.058	2.62994e-05	Y
Iars2	381314	ILMN_3146224	-1.05695	2.6896e-05	Y
Tmc6	217353	ILMN_2513778	-1.05697	2.6896e-05	Y
Tmc7	209760	ILMN_2501267	-1.05588	2.75348e-05	Y
8030462N17Rik	NA	ILMN_1235237	-1.05558	2.77151e-05	N
Neto2	74513	ILMN_1235540	-1.05535	2.78339e-05	N
Atxn7l2	72522	ILMN_2783940	-1.05479	2.81715e-05	Y
Dph5	69740	ILMN_1243462	-1.05461	2.82739e-05	Y
Tcf3	21415	ILMN_2771781	-1.05291	2.93551e-05	Y
Khk	16548	ILMN_2725617	-1.05279	2.94199e-05	Y
LOC236297	NA	ILMN_1224358	-1.05157	3.02149e-05	NA
Pcbd2	72562	ILMN_2699126	-1.0514	3.03195e-05	N
Slain1	105439	ILMN_2751572	-1.05133	3.03538e-05	Y
B230208H17Rik	227624	ILMN_1223447	-1.05116	3.04645e-05	N
Acot1	26897	ILMN_3062267	-1.0493	3.16669e-05	Y
Dus3l	224907	ILMN_2904979	-1.04931	3.16669e-05	Y
Cpb1	76703	ILMN_3160208	-1.04912	3.1752e-05	Y
Fut8	53618	ILMN_2749471	-1.04915	3.1752e-05	Y
9230108M03Rik	NA	ILMN_2584441	-1.04876	3.20024e-05	NA
Mrps25	NA	ILMN_1239113	-1.04848	3.21981e-05	Y
Prmt2	15468	ILMN_1216953	-1.04783	3.26322e-05	Y
Fzd10	93897	ILMN_2976821	-1.0452	3.45507e-05	Y
BC014795	NA	ILMN_2769945	-1.04502	3.46763e-05	Y
Picalm	NA	ILMN_2769656	-1.04366	3.57225e-05	Y
Irs1	16367	ILMN_1248206	-1.04358	3.57751e-05	N
Slc25a10	27376	ILMN_2730797	-1.04332	3.59694e-05	Y
Rgs3	50780	ILMN_2610679	-1.0431	3.6123e-05	Y
Pitx2	NA	ILMN_1238663	-1.04259	3.65255e-05	NA
D8Ertd82e	244418	ILMN_2731237	-1.04236	3.66703e-05	Y
Sp6	83395	ILMN_1258571	-1.04238	3.66703e-05	Y
OTTMUSG00000003802	432615	ILMN_2943027	-1.04198	3.69311e-05	NA
Adamts9	NA	ILMN_1258398	-1.04141	3.73918e-05	NA
LOC672731	672731	ILMN_1216936	-1.04045	3.81354e-05	NA
Rspo3	72780	ILMN_3162785	-1.04038	3.81855e-05	Y
2810003C17Rik	108897	ILMN_2741063	-1.04019	3.8295e-05	Y
Rbks	71336	ILMN_2806720	-1.03994	3.84999e-05	Y
Samhd1	56045	ILMN_1221736	-1.03923	3.90907e-05	Y
Nudt7	NA	ILMN_2546495	-1.0389	3.93669e-05	NA
Dtx2	74198	ILMN_2907327	-1.03763	4.0468e-05	Y
Rab3d	19340	ILMN_2588737	-1.03698	4.10385e-05	Y
Dem1	73172	ILMN_2671878	-1.03687	4.11226e-05	Y
Bcr	110279	ILMN_2691538	-1.03675	4.12142e-05	Y
Hist1h1c	50708	ILMN_2855315	-1.03668	4.12614e-05	Y
Frag1	233575	ILMN_1235347	-1.03551	4.2332e-05	Y
Cyp2c65	72303	ILMN_1241162	-1.03521	4.25645e-05	N
Usp4	22258	ILMN_1237017	-1.03489	4.28368e-05	Y
EG433623	433623	ILMN_2774210	-1.03432	4.33579e-05	NA
Nudt11	58242	ILMN_2615810	-1.03385	4.38045e-05	N
Dhrs2	71412	ILMN_2639136	-1.03212	4.54746e-05	N
4921507P07Rik	70821	ILMN_1253347	-1.03198	4.55967e-05	N
A230065H16Rik	380787	ILMN_1222045	-1.03129	4.62749e-05	Y
Zmiz1	328365	ILMN_1224736	-1.03118	4.63533e-05	Y
Mkx	210719	ILMN_1249634	-1.03118	4.63533e-05	N
Gtpbp2	NA	ILMN_2550240	-1.03022	4.73194e-05	NA
Cldn3	12739	ILMN_2634167	-1.03013	4.74002e-05	Y
LOC382735	NA	ILMN_1219981	-1.02993	4.75941e-05	NA
Olfr1094	258362	ILMN_2957580	-1.02969	4.78295e-05	N
23309032_1	NA	ILMN_2470464	-1.02912	4.84302e-05	NA
Gchfr	320415	ILMN_2744603	-1.02798	4.96452e-05	Y
Cpox	12892	ILMN_2972755	-1.02795	4.96607e-05	NA
Nanogpd	634428	ILMN_2923874	-1.0258	5.2046e-05	NA
Ercc1	13870	ILMN_2779703	-1.02565	5.21996e-05	NA
Bcor	71458	ILMN_3096287	-1.02535	5.25353e-05	Y
Cenpf	108000	ILMN_2666731	-1.0252	5.26887e-05	Y
Cldn7	53624	ILMN_2595477	-1.0247	5.3206e-05	Y
Tcf3	21415	ILMN_3109289	-1.02432	5.36039e-05	Y
Gstt2	14872	ILMN_2689880	-1.02309	5.50551e-05	Y
Egr4	13656	ILMN_1215713	-1.02304	5.509e-05	Y
LOC385822	NA	ILMN_1223936	-1.02274	5.54346e-05	NA
Ptprn	NA	ILMN_1245627	-1.02221	5.60743e-05	Y
Lrig3	320398	ILMN_1213273	-1.02161	5.67632e-05	Y
Hivep1	NA	ILMN_2657800	-1.0203	5.82749e-05	Y
Capn1	12333	ILMN_2981550	-1.01984	5.88088e-05	N
Hvcn1	74096	ILMN_1243451	-1.01963	5.90503e-05	Y
BC023744	231668	ILMN_1240289	-1.01829	6.07657e-05	Y
Siat7b	NA	ILMN_1256285	-1.01802	6.10803e-05	NA
Grb14	50915	ILMN_2666181	-1.01638	6.31764e-05	N
LOC384454	NA	ILMN_1240720	-1.0156	6.41747e-05	Y
4432412L15Rik	NA	ILMN_2697892	-1.01402	6.63243e-05	Y
Prpf40b	54614	ILMN_2810331	-1.01309	6.76287e-05	Y
Tmem120b	330189	ILMN_2909283	-1.01127	7.02905e-05	Y
9530020G05Rik	NA	ILMN_2602848	-1.0112	7.03785e-05	Y
Lonrf1	244421	ILMN_1250309	-1.01076	7.09796e-05	Y
Copz2	56358	ILMN_2878274	-1.01037	7.15289e-05	Y
Dmrta1	242523	ILMN_2712159	-1.01028	7.16546e-05	N
Rbp2	19660	ILMN_2813859	-1.00995	7.21473e-05	Y
Mpv17l	93734	ILMN_2794258	-1.00987	7.22485e-05	Y
Asah3l	230379	ILMN_2629112	-1.00964	7.25817e-05	Y
Ercc2	13871	ILMN_2630344	-1.00946	7.28353e-05	Y
Sepn1	74777	ILMN_2660862	-1.00845	7.43863e-05	NA
Dennd3	105841	ILMN_1224129	-1.00788	7.52502e-05	Y
LOC332300	NA	ILMN_2531139	-1.00571	7.85837e-05	NA
Tuba6	NA	ILMN_2476139	-1.00555	7.87837e-05	Y
Rreb1	68750	ILMN_1255511	-1.00415	8.10626e-05	Y
Camsap1	227634	ILMN_2660729	-1.00374	8.16935e-05	Y
Rn18s	19791	ILMN_2638923	-1.00358	8.19458e-05	NA
Hoxa13	15398	ILMN_3015589	-1.00256	8.37428e-05	Y
Kit	NA	ILMN_1216898	-1.00047	8.74622e-05	NA
4833438C02Rik	NA	ILMN_1237342	-0.999909	8.85045e-05	NA
Slc7a3	11989	ILMN_1212906	-0.999044	9.00893e-05	Y
Cstb	13014	ILMN_2700715	-0.998931	9.02745e-05	Y
LOC668492	668492	ILMN_1214187	-0.997781	9.23895e-05	Y
scl00008.1_398	NA	ILMN_1226636	-0.997544	9.27584e-05	Y
Cxxc4	319478	ILMN_3123909	-0.997229	9.3363e-05	Y
Dcxr	67880	ILMN_2759108	-0.996548	9.47245e-05	Y
Pacrg	69310	ILMN_2625279	-0.996179	9.54146e-05	Y
LOC268288	NA	ILMN_1232090	-0.995885	9.59898e-05	N
B930097L24Rik	NA	ILMN_2577900	-0.995647	9.64136e-05	NA
Zfp667	384763	ILMN_2437156	-0.995217	9.71651e-05	Y
Zfp609	214812	ILMN_2810296	-0.995199	9.71651e-05	Y
Fgf10	14165	ILMN_2982771	-0.994139	9.92788e-05	Y
Rbm10	236732	ILMN_2591626	-0.993898	9.97618e-05	N
Crlf1	12931	ILMN_2747811	-0.99356	0.000100461	Y
Aurkc	NA	ILMN_2725246	-0.993039	0.000101525	NA
Mrgpra7	404236	ILMN_2861051	-0.992331	0.00010306	NA
6330505N24Rik	229474	ILMN_1220688	-0.98929	0.00010984	N
Insig1	231070	ILMN_2895388	-0.988714	0.000111132	N
Bmp7	12162	ILMN_2589662	-0.986576	0.000116081	Y
Tfb2m	NA	ILMN_2687148	-0.985658	0.000118082	Y
1700093K21Rik	67358	ILMN_2736976	-0.985359	0.0001188	Y
Fzd10	93897	ILMN_2640796	-0.985197	0.00011917	Y
Mboat2	67216	ILMN_1229343	-0.984555	0.000120739	Y
Tmem53	68777	ILMN_2859917	-0.984471	0.000120911	N
LOC240750	NA	ILMN_1231425	-0.984173	0.000121588	NA
Ephb4	NA	ILMN_1230479	-0.984158	0.000121588	NA
Cyp11b2	13072	ILMN_2748181	-0.984085	0.000121732	Y
Sema6b	20359	ILMN_2769285	-0.984012	0.000121875	Y
Timp2	21858	ILMN_2712867	-0.982666	0.000125271	N
Unc45a	101869	ILMN_1255175	-0.982589	0.00012543	Y
Ctsd	13033	ILMN_2987685	-0.982176	0.000126454	Y
Rpp30	54364	ILMN_3007195	-0.981864	0.000127234	N
Krt80	74127	ILMN_2865335	-0.981854	0.000127234	Y
Rac3	170758	ILMN_2696749	-0.981787	0.000127367	Y
Sema6c	20360	ILMN_1220277	-0.981377	0.000128197	Y
2810046L04Rik	NA	ILMN_2769811	-0.980741	0.000129912	Y
LOC670044	670044	ILMN_2773835	-0.980489	0.000130518	Y
Tmem162	76415	ILMN_1233860	-0.980252	0.000131135	Y
LOC270152	NA	ILMN_1231204	-0.980121	0.000131404	Y
Ankrd25	235041	ILMN_1240266	-0.979756	0.000132284	Y
Traf3ip1	74019	ILMN_2990070	-0.979679	0.000132452	Y
EG546638	546638	ILMN_1260331	-0.978696	0.000135122	N
Hyal1	15586	ILMN_2644375	-0.978167	0.000136508	N
Tnfrsf10b	21933	ILMN_2945095	-0.977984	0.000136885	Y
Arl6ip5	65106	ILMN_1241924	-0.977205	0.00013914	Y
Palm	18483	ILMN_1224802	-0.976282	0.000141812	Y
Mmp1a	83995	ILMN_3077034	-0.976098	0.000142317	Y
Igf2bp3	140488	ILMN_2590366	-0.97571	0.00014345	Y
Pank3	211347	ILMN_2752327	-0.975219	0.000144908	Y
Zfp36l3	333473	ILMN_2786954	-0.97438	0.000147365	N
Plaur	18793	ILMN_2590884	-0.974086	0.000148238	Y
Fgfrl1	116701	ILMN_2621433	-0.973845	0.00014889	N
P4ha2	18452	ILMN_2789562	-0.973208	0.000150815	Y
Atl2	56298	ILMN_2460062	-0.971785	0.000155051	Y
Zfp758	224598	ILMN_2786125	-0.971121	0.000157201	N
2810046L04Rik	212127	ILMN_2798674	-0.970867	0.000157995	Y
Nat12	70646	ILMN_1245640	-0.969091	0.000163777	NA
2006-09-01	56526	ILMN_2992517	-0.967883	0.000167782	Y
App	11820	ILMN_2791028	-0.965558	0.000175672	N
Epb4.1	269587	ILMN_2720813	-0.964446	0.00017959	Y
Aig1-pending	NA	ILMN_1239071	-0.964325	0.000179982	NA
LOC100047028	100047028	ILMN_2728997	-0.963615	0.000182504	Y
2810046L04Rik	NA	ILMN_1229652	-0.961354	0.000190793	NA
E330010G16Rik	NA	ILMN_2572482	-0.961231	0.000191143	NA
NA	NA	NA	-0.961121	0.000191517	NA
Tob2	57259	ILMN_1228501	-0.959882	0.000196369	Y
Sipa1l2	244668	ILMN_2766592	-0.958625	0.000201266	Y
Cdo1	12583	ILMN_2975345	-0.958544	0.000201457	Y
Rn18s	19791	ILMN_1230073	-0.958327	0.000202185	NA
Myo6	17920	ILMN_2656854	-0.957746	0.000204489	Y
Nek7	NA	ILMN_2585683	-0.957045	0.000207297	NA
Epn2	13855	ILMN_1225770	-0.957005	0.000207391	NA
Gipr	381853	ILMN_1248457	-0.956986	0.000207396	Y
Xpo7	65246	ILMN_1224755	-0.956463	0.000209536	N
Myt1l	17933	ILMN_2950189	-0.956375	0.000209814	N
LOC625445	625445	ILMN_2536853	-0.956223	0.000210357	NA
Zfp313	NA	ILMN_2429754	-0.956034	0.000211118	Y
Khdrbs1	20218	ILMN_2725789	-0.954628	0.00021712	Y
Cdc20	107995	ILMN_2867901	-0.952655	0.000225539	Y
Guca1b	107477	ILMN_2754287	-0.952374	0.000226713	Y
6720407G21Rik	NA	ILMN_2551272	-0.952227	0.000227316	NA
Sema3e	20349	ILMN_2720976	-0.951938	0.000228608	Y
Plekha5	109135	ILMN_2914453	-0.951786	0.000229251	Y
Sbk	NA	ILMN_2724545	-0.951348	0.000231105	Y
5930434B04Rik	381356	ILMN_3149218	-0.951286	0.000231323	NA
D10Bwg1379e	NA	ILMN_2525402	-0.950861	0.00023313	Y
Rft1	328370	ILMN_2857143	-0.950736	0.000233652	Y
Mboat2	67216	ILMN_1233752	-0.950675	0.000233862	Y
2810453I06Rik	67238	ILMN_2695228	-0.950469	0.000234609	Y
5031425M16Rik	NA	ILMN_1229752	-0.950305	0.000235333	Y
Eef2k	NA	ILMN_2431150	-0.949578	0.000238493	Y
Mta3	116871	ILMN_2847038	-0.948052	0.000246126	Y
2310007B03Rik	71874	ILMN_2767039	-0.947777	0.000247267	Y
Tor1aip1	208263	ILMN_2751215	-0.946936	0.000251361	Y
Plekhf2	71801	ILMN_2798694	-0.946514	0.000253365	Y
Tcea3	NA	ILMN_2776283	-0.946502	0.000253365	Y
LOC386370	NA	ILMN_2538549	-0.946182	0.000254968	NA
Casp6	12368	ILMN_2923865	-0.946151	0.000255036	Y
Zfp809	235047	ILMN_2651359	-0.945946	0.000255936	Y
Prim1	NA	ILMN_1241140	-0.945898	0.000256099	Y
Fam171a2	217219	ILMN_2704134	-0.945636	0.000257406	Y
Chek2	50883	ILMN_1247062	-0.944574	0.000262581	Y
Cdh3	12560	ILMN_1222853	-0.944332	0.00026371	Y
6230421I24Rik	NA	ILMN_1243220	-0.942344	0.000274629	NA
Mboat2	67216	ILMN_1214848	-0.942236	0.000275139	Y
Sp6	83395	ILMN_2709337	-0.941649	0.00027831	Y
Cox7a1	12865	ILMN_1240857	-0.94123	0.000280633	Y
Dtx2	74198	ILMN_2709820	-0.940867	0.000282651	Y
A530089A20Rik	NA	ILMN_2568488	-0.937816	0.000299756	NA
Dgkq	110524	ILMN_2646438	-0.937223	0.000303337	N
2810408M09Rik	381406	ILMN_2448839	-0.936555	0.000306988	N
Copz2	56358	ILMN_2647028	-0.935867	0.000311264	Y
LOC100047776	100047776	ILMN_2748571	-0.935796	0.00031161	Y
Efna4	13639	ILMN_1217493	-0.93558	0.000312885	Y
Trim46	360213	ILMN_2521395	-0.935011	0.000316462	Y
Mrps25	64658	ILMN_1246044	-0.934933	0.000316854	Y
2810417K24Rik	NA	ILMN_2543842	-0.93475	0.000317935	N
D330001F17Rik	NA	ILMN_2613806	-0.934701	0.00031814	Y
scl0001416.1_21	NA	ILMN_1260127	-0.934438	0.000319517	N
Ano10	102566	ILMN_1223335	-0.934421	0.000319517	Y
C330050A14Rik	NA	ILMN_2463946	-0.933886	0.000322705	Y
Krt42	68239	ILMN_2877628	-0.933767	0.000323262	Y
EG546166	546166	ILMN_2816736	-0.933111	0.000327421	NA
Ptafr	19204	ILMN_1240345	-0.933088	0.000327459	Y
A930002I21Rik	NA	ILMN_2696984	-0.932459	0.000331362	NA
Card6	NA	ILMN_2649121	-0.932287	0.000332294	Y
Dmkn	73712	ILMN_3105563	-0.931979	0.000334281	Y
Cryba4	12959	ILMN_1258732	-0.931555	0.000336968	Y
Ramp2	54409	ILMN_2661422	-0.931533	0.000336998	Y
Aim1l	230806	ILMN_1214944	-0.931268	0.000338591	Y
Hip2	NA	ILMN_1258782	-0.930879	0.000341184	Y
Hist2h3c1	15077	ILMN_3040069	-0.930645	0.000342704	Y
D030041G16Rik	NA	ILMN_2578056	-0.930169	0.000345816	NA
Chpf	74241	ILMN_1258341	-0.929539	0.00034993	Y
Irgq	210146	ILMN_2756157	-0.929324	0.000351352	Y
Abi1	11308	ILMN_3094886	-0.928895	0.000354202	Y
Wbscr27	NA	ILMN_2503768	-0.928795	0.000354801	NA
E230003H01Rik	NA	ILMN_2574465	-0.928259	0.000358332	Y
4930470H14Rik	75815	ILMN_2739956	-0.928115	0.000359254	NA
Dhrsx	236082	ILMN_1221451	-0.927116	0.000365891	N
Olfr1197	433449	ILMN_2962810	-0.92681	0.000368055	N
Rpph1	85029	ILMN_1246744	-0.926654	0.000369098	NA
Nsep1	NA	ILMN_1218262	-0.925836	0.000374917	NA
LOC641240	641240	ILMN_2607675	-0.925483	0.000377359	NA
Tspo	12257	ILMN_2727920	-0.925416	0.000377745	Y
Gcc2	70297	ILMN_1212649	-0.924989	0.000380909	N
Foxn3	71375	ILMN_2844097	-0.924563	0.0003841	Y
A730063M14Rik	NA	ILMN_2509830	-0.923463	0.000392527	NA
G630052O08Rik	NA	ILMN_2587355	-0.923349	0.000393306	Y
Stard9	668880	ILMN_1241057	-0.922612	0.000398785	NA
Clec4g	75863	ILMN_1234165	-0.922277	0.000401268	N
Mkrn1	NA	ILMN_2543488	-0.922033	0.000403121	NA
LOC232060	NA	ILMN_1251451	-0.922007	0.000403191	NA
Mospd1	70380	ILMN_2727258	-0.92174	0.000405098	N
Arl6ip5	65106	ILMN_1252111	-0.921697	0.000405316	Y
Trfp	NA	ILMN_1237521	-0.921595	0.000406007	NA
Slc39a1	NA	ILMN_2616877	-0.921049	0.000410104	Y
0610011F06Rik	68347	ILMN_2438555	-0.920903	0.000411183	Y
NA	NA	NA	-0.920527	0.000413893	NA
Gpt1	76282	ILMN_2832524	-0.919271	0.000424132	Y
Exoc1	69940	ILMN_1238955	-0.918572	0.000429582	NA
4921528G01Rik	NA	ILMN_1247585	-0.91731	0.000439782	Y
Amph	218038	ILMN_2842843	-0.916696	0.000444971	N
Bahd1	228536	ILMN_2830098	-0.916478	0.000446623	Y
5330411L03Rik	NA	ILMN_1231895	-0.915425	0.000455917	Y
Rnf125	67664	ILMN_2594109	-0.915263	0.000457083	Y
Lrrc6	54562	ILMN_2914714	-0.914592	0.000463056	Y
Ubn1	170644	ILMN_1214914	-0.913471	0.000472936	Y
Prr19	623131	ILMN_1216541	-0.913365	0.000473782	Y
Tmem176b	65963	ILMN_1259470	-0.913222	0.00047498	N
Hmgb2l1	70823	ILMN_1238509	-0.912717	0.00047934	Y
Lrrc34	71827	ILMN_2786469	-0.912211	0.000483916	Y
LOC381694	NA	ILMN_2538639	-0.912129	0.000484377	Y
D030047H15Rik	NA	ILMN_1225352	-0.910696	0.000497854	NA
Arhgap24	231532	ILMN_2728038	-0.910573	0.000498916	N
Ivd	56357	ILMN_2728379	-0.910187	0.000502459	Y
Amotl1	75723	ILMN_2626401	-0.909944	0.000504496	Y
Pltp	18830	ILMN_2589401	-0.90949	0.000508291	Y
Pdcd4	18569	ILMN_2898878	-0.909134	0.000511422	Y
Myd88	17874	ILMN_2971767	-0.90898	0.000512829	Y
Anks1b	77531	ILMN_1243372	-0.908745	0.000514963	Y
MJ-6000-172_3824	NA	ILMN_2506003	-0.907707	0.000524283	NA
Esco1	77805	ILMN_3063514	-0.907526	0.000526005	N
Msl2l1	77853	ILMN_2498779	-0.907293	0.000528286	Y
Lass2	76893	ILMN_2893999	-0.907093	0.000529867	Y
Rell2	225392	ILMN_2916437	-0.907068	0.000529946	NA
Tmem54	66260	ILMN_2919393	-0.906944	0.000530897	Y
Manba	110173	ILMN_2835723	-0.906607	0.000534123	Y
LOC674720	674720	ILMN_1249940	-0.90645	0.000535621	NA
Slc12a9	83704	ILMN_2998026	-0.906338	0.000536647	Y
Atp2b4	381290	ILMN_1217742	-0.906188	0.000537893	Y
Dcxr	67880	ILMN_2868280	-0.905549	0.000544249	Y
LOC674147	674147	ILMN_2478220	-0.905261	0.000546468	NA
Thap6	381650	ILMN_2451293	-0.90489	0.000550338	NA
Epha7	NA	ILMN_2554261	-0.903838	0.0005605	NA
Gm414	229389	ILMN_1255170	-0.903289	0.000565911	Y
Adar	56417	ILMN_3021272	-0.903047	0.000568063	Y
LOC386405	NA	ILMN_2538597	-0.902708	0.000571725	NA
LOC641366	641366	ILMN_1224237	-0.90238	0.000575283	NA
Sesn2	230784	ILMN_2948945	-0.901895	0.000580289	Y
Wdr42a	98193	ILMN_2960335	-0.901699	0.000582352	Y
LOC100047480	100047480	ILMN_2666999	-0.901503	0.000584432	Y
Plcxd1	403178	ILMN_2758190	-0.901251	0.000587176	Y
Sepp1	20363	ILMN_1247553	-0.900139	0.000599721	NA
Cyp4f16	70101	ILMN_2719687	-0.900058	0.000600482	Y
Lrp5	16973	ILMN_2942097	-0.899878	0.000602427	NA
Cish	12700	ILMN_2718330	-0.899726	0.000604052	Y
Dmxl1	240283	ILMN_2429071	-0.899499	0.000606583	Y
Atl2	56298	ILMN_2661107	-0.899275	0.000609081	Y
Xrcc1	22594	ILMN_3160475	-0.899	0.000612011	NA
Abpb	233099	ILMN_2771109	-0.898945	0.000612463	Y
Alox12	11684	ILMN_2613908	-0.898673	0.00061537	N
Ksr2	333050	ILMN_1221857	-0.898328	0.000619051	Y
Ela3b	NA	ILMN_2671137	-0.897808	0.000625189	Y
Ppap2b	67916	ILMN_2630993	-0.897684	0.000626518	Y
Dsg2	13511	ILMN_2955047	-0.89724	0.000631137	Y
MJ-8000-187_7756	NA	ILMN_2517845	-0.897229	0.000631137	NA
Agfg2	231801	ILMN_2612774	-0.896514	0.000639079	Y
Pknox1	18771	ILMN_2780760	-0.896395	0.000640375	Y
Fzd5	14367	ILMN_2591703	-0.896156	0.00064277	Y
Rhbdd1	76867	ILMN_2680086	-0.895823	0.000646808	N
Lmo4	16911	ILMN_2642403	-0.895798	0.000646909	Y
Mapk6	50772	ILMN_3068722	-0.895137	0.000654548	Y
Necab2	117148	ILMN_2694360	-0.894958	0.00065666	Y
Nvl	67459	ILMN_1235669	-0.894671	0.000660169	N
B230308N11Rik	NA	ILMN_2457854	-0.8944	0.000663281	NA
1200016D23Rik	NA	ILMN_1235616	-0.893561	0.000674155	N
Gm347	241289	ILMN_2911307	-0.893467	0.00067496	Y
Tmem176a	66058	ILMN_2795412	-0.893264	0.00067744	NA
Pafah1b3	18476	ILMN_2640971	-0.892988	0.000680467	Y
St6galnac2	20446	ILMN_2940642	-0.892892	0.000681308	Y
Gclc	14629	ILMN_2608016	-0.892834	0.000681852	Y
Mkrn1	54484	ILMN_2630018	-0.891985	0.000692456	Y
Phf13	230936	ILMN_2882079	-0.891426	0.000699447	NA
Ddb1	13194	ILMN_2620930	-0.891062	0.000704014	Y
Ppp1r14a	68458	ILMN_2729363	-0.890522	0.000710833	Y
Limk1	16885	ILMN_2653927	-0.890305	0.000713643	Y
Rem2	140743	ILMN_1222084	-0.890124	0.000715488	Y
Klhl23	277396	ILMN_2862875	-0.889853	0.000718831	Y
Zfp212	232784	ILMN_1218015	-0.889728	0.000720373	Y
Ccdc21	70012	ILMN_2759983	-0.889448	0.000723874	Y
Tcf25	66855	ILMN_3038404	-0.888948	0.000730062	Y
Sepm	NA	ILMN_1226838	-0.888675	0.000733501	NA
LOC233227	NA	ILMN_1216411	-0.888329	0.000738273	NA
Cdh11	NA	ILMN_2737073	-0.888198	0.000739927	N
Diap1	13367	ILMN_2972459	-0.887838	0.000744427	Y
Sema6a	NA	ILMN_1214701	-0.887505	0.000747357	NA
Flrt3	71436	ILMN_1229680	-0.887173	0.000751995	N
Txndc10	67988	ILMN_1224339	-0.886101	0.000767234	Y
Ttc3	22129	ILMN_1247036	-0.886055	0.000767679	Y
Lpin1	14245	ILMN_3111744	-0.885899	0.000769782	Y
Bcat2	12036	ILMN_2794608	-0.885709	0.000772403	Y
Dbn1	NA	ILMN_2451077	-0.885665	0.000772803	Y
Txndc11	106200	ILMN_1216473	-0.885638	0.000772973	N
Dmkn	73712	ILMN_1229763	-0.885549	0.000774062	Y
Fgf5	14176	ILMN_2642743	-0.885432	0.000775583	Y
2210021J22Rik	NA	ILMN_2778076	-0.885026	0.000781262	Y
Ndst1	15531	ILMN_2832641	-0.884235	0.000792438	Y
Vps26b	69091	ILMN_2631192	-0.884184	0.000792967	N
A530026G17	NA	ILMN_2716126	-0.884101	0.000794	NA
Xrn2	24128	ILMN_2499356	-0.883873	0.000797278	Y
Oas1d	100535	ILMN_2929966	-0.883745	0.000798495	Y
Soat1	20652	ILMN_1248510	-0.883759	0.000798495	Y
Alpk2	225638	ILMN_1236742	-0.883352	0.000803872	NA
Sync	NA	ILMN_1237207	-0.88326	0.000805065	NA
Btbd6	399566	ILMN_2839682	-0.883036	0.000808327	NA
Slc17a5	235504	ILMN_1216788	-0.882993	0.000808744	Y
BC037704	NA	ILMN_2470360	-0.88276	0.00081217	NA
Rab1	19324	ILMN_2764819	-0.882524	0.000815408	Y
Zfp473	243963	ILMN_2811918	-0.882271	0.000819178	Y
Adam15	11490	ILMN_3139103	-0.88203	0.000822771	Y
Iqgap3	404710	ILMN_2971999	-0.881979	0.000823334	N
Lck	16818	ILMN_2651137	-0.881878	0.000824688	Y
Rpgrip1l	244585	ILMN_2729918	-0.881493	0.000830106	Y
Col2a1	NA	ILMN_2759144	-0.881383	0.000831342	Y
Jak3	16453	ILMN_3006451	-0.881083	0.000835957	Y
Sema6a	20358	ILMN_2462284	-0.880841	0.000839636	Y
Pigk	329777	ILMN_1256434	-0.880476	0.000844813	Y
Arsb	11881	ILMN_3160662	-0.880316	0.000846908	Y
Dgkq	110524	ILMN_2972541	-0.880188	0.000848595	N
Spire1	68166	ILMN_2741746	-0.880181	0.000848595	Y
Lrrc45	217366	ILMN_1214991	-0.879999	0.000851329	Y
A230078D05Rik	NA	ILMN_2578939	-0.87926	0.000862288	NA
Elmo3	234683	ILMN_1219244	-0.878312	0.000877507	Y
Acsl4	50790	ILMN_3136205	-0.878275	0.000877858	Y
Nme3	79059	ILMN_2744414	-0.877887	0.000883077	N
Gal3st4	330217	ILMN_2881155	-0.87663	0.000903173	Y
Herc4	67345	ILMN_2698689	-0.876404	0.000906277	Y
Mt1	17748	ILMN_2596522	-0.876351	0.000906917	Y
Usp7	252870	ILMN_1235439	-0.87611	0.000910878	Y
Reep6	70335	ILMN_2634216	-0.875941	0.000913575	N
Adcy7	11513	ILMN_3163572	-0.875601	0.000919049	Y
AK122525	331623	ILMN_2658914	-0.875555	0.000919565	Y
C530028I08Rik	232933	ILMN_3116014	-0.874785	0.000932799	Y
E130001F20Rik	NA	ILMN_2584000	-0.873938	0.000947039	Y
Allc	94041	ILMN_2667335	-0.873882	0.000947756	N
Leap2	259301	ILMN_2649275	-0.872671	0.000969	Y
Srd5a3	57357	ILMN_1248812	-0.871892	0.000982647	Y
Txnrd1	50493	ILMN_2484465	-0.871686	0.000986061	NA
Pfkl	18641	ILMN_2871325	-0.871428	0.000990365	Y
Vps37c	107305	ILMN_2675152	-0.870451	0.00100828	Y
D0H4S114	27528	ILMN_2680054	-0.870108	0.00101399	Y
Cdh13	12554	ILMN_2659503	-0.869832	0.00101844	Y
2210013K02Rik	NA	ILMN_2769893	-0.869738	0.00101997	Y
Thoc2	331401	ILMN_1252122	-0.869695	0.00102015	Y
6430402F21Rik	NA	ILMN_2578216	-0.868666	0.00103995	NA
Sostdc1	66042	ILMN_2642800	-0.868013	0.00105176	Y
Lin28b	380669	ILMN_2513525	-0.86752	0.00106123	Y
Rnf183	76072	ILMN_2753931	-0.866343	0.00108437	Y
Stambpl1	76630	ILMN_1252400	-0.866328	0.00108437	Y
Slitrk3	386750	ILMN_2884780	-0.865902	0.00109155	N
Ppp2r5d	21770	ILMN_2608394	-0.865245	0.00110401	Y
2810439F02Rik	72747	ILMN_1250576	-0.864873	0.00111122	Y
Stk22b	NA	ILMN_2774950	-0.864628	0.00111611	N
Dcp1a	75901	ILMN_2783438	-0.863337	0.00114122	Y
Egr1	13653	ILMN_2662926	-0.863305	0.00114156	Y
Rai16	239170	ILMN_2486863	-0.863224	0.0011426	Y
Nat8l	269642	ILMN_2594039	-0.862951	0.00114824	Y
A630043I05Rik	NA	ILMN_2570461	-0.862775	0.00115139	NA
Nacc1	66830	ILMN_2594746	-0.862748	0.00115163	Y
Ext2	NA	ILMN_1222215	-0.862715	0.00115198	NA
Twistnb	28071	ILMN_2466121	-0.861939	0.0011685	Y
Acsl3	74205	ILMN_3061300	-0.861774	0.00117146	Y
Prmt2	15468	ILMN_3099751	-0.860855	0.0011911	Y
Bnip1	224630	ILMN_2648648	-0.860421	0.00119989	Y
Sacs	50720	ILMN_1227736	-0.860109	0.00120631	Y
C130007P11Rik	NA	ILMN_1247174	-0.859922	0.00121025	NA
Rbm10	236732	ILMN_2591627	-0.859549	0.00121815	N
1500032D16Rik	78330	ILMN_2688822	-0.859553	0.00121815	Y
H3f3b	15081	ILMN_1231168	-0.859349	0.00122243	Y
Tgfbr2	NA	ILMN_1215171	-0.859328	0.00122253	NA
Spc24	67629	ILMN_2948272	-0.859237	0.00122427	Y
Agrn	11603	ILMN_2674367	-0.858645	0.00123779	Y
Tmem184a	231832	ILMN_2894396	-0.858553	0.00123926	Y
Sirpa	19261	ILMN_2722996	-0.858509	0.00123985	Y
LOC100040799	100040799	ILMN_3162394	-0.8559	0.00129975	NA
Cenpf	108000	ILMN_2581479	-0.855787	0.00130215	Y
Adal	75894	ILMN_2948663	-0.85575	0.00130265	Y
Zfp11	22648	ILMN_2785558	-0.855219	0.00131423	Y
Taf9b	407786	ILMN_1243080	-0.854957	0.00131998	N
Rnf41	67588	ILMN_1250630	-0.85465	0.00132728	Y
Pex6	224824	ILMN_2944576	-0.854258	0.00133679	Y
B4galt1	NA	ILMN_2554782	-0.854239	0.00133685	NA
LOC100046339	100046339	ILMN_1257544	-0.852949	0.00136826	Y
Zxdc	80292	ILMN_2676172	-0.852375	0.00138281	Y
Ent2	NA	ILMN_2592247	-0.852077	0.0013902	Y
Extl2	58193	ILMN_1213855	-0.851907	0.00139427	Y
Tagln2	21346	ILMN_2732848	-0.851686	0.00139924	Y
Mapk8	NA	ILMN_1239233	-0.85161	0.00140038	NA
Adora1	11539	ILMN_3143358	-0.851613	0.00140038	Y
Mgl2	NA	ILMN_2707099	-0.851245	0.00140792	Y
Acat3	224530	ILMN_2748150	-0.850647	0.00142261	Y
2610109H07Rik	70433	ILMN_3089931	-0.850617	0.00142298	Y
Pacsin1	23969	ILMN_2644415	-0.850359	0.00142951	Y
4432409M07Rik	NA	ILMN_1224100	-0.849261	0.00145632	NA
Elfn1	243312	ILMN_2606433	-0.849096	0.00146044	Y
BC048403	270802	ILMN_2596666	-0.848931	0.00146408	N
LOC382157	NA	ILMN_2542231	-0.846681	0.00152254	NA
LOC673578	673578	ILMN_1244101	-0.846676	0.00152254	NA
C230098K08Rik	NA	ILMN_1249302	-0.846631	0.00152337	NA
Dnahc11	13411	ILMN_2632034	-0.846032	0.00153875	Y
Cer1	12622	ILMN_2884751	-0.845985	0.00153965	N
Sh3gl3	20408	ILMN_1256133	-0.845802	0.00154447	Y
Rbp7	63954	ILMN_2733708	-0.845664	0.00154801	Y
Pgm2	72157	ILMN_2788673	-0.843485	0.00161074	N
Gls2	216456	ILMN_2762640	-0.843385	0.00161329	Y
Casp8	12370	ILMN_1243876	-0.842976	0.00162471	N
Zfp644	52397	ILMN_2740222	-0.842398	0.00163992	N
Rabggta	56187	ILMN_1245469	-0.842066	0.00164855	Y
IGHV9S5_L14364_Ig_heavy_variable_9S5_82	NA	ILMN_2493097	-0.84145	0.00166628	NA
Efna4	13639	ILMN_2691352	-0.84117	0.00167451	Y
Emu2-pending	NA	ILMN_1234674	-0.840824	0.00168388	NA
Arhgef1	16801	ILMN_2920753	-0.840798	0.00168417	Y
2010001M09Rik	69816	ILMN_2613601	-0.840781	0.0016842	Y
Prune	229589	ILMN_2791811	-0.840708	0.00168582	Y
Ttyh1	57776	ILMN_1216021	-0.840636	0.00168725	Y
Maged2	80884	ILMN_2600565	-0.840499	0.00169056	N
Nespas	56802	ILMN_2493616	-0.839643	0.00171522	NA
Hnf4a	15378	ILMN_1237767	-0.83917	0.00172888	Y
B3gnt8	232984	ILMN_3149776	-0.838845	0.00173838	Y
Zscan10	332221	ILMN_2858050	-0.838773	0.0017402	Y
1810020O05Rik	613264	ILMN_2678808	-0.838431	0.00174974	NA
Bckdhb	12040	ILMN_2660803	-0.838189	0.00175661	Y
Mlh3	217716	ILMN_2971204	-0.837731	0.00177008	Y
Epb4.1l4a	13824	ILMN_2855183	-0.837583	0.00177445	Y
Diap1	13367	ILMN_2641541	-0.837059	0.00179025	Y
Rnpep	215615	ILMN_2780316	-0.836958	0.00179308	Y
BC030867	217216	ILMN_1231587	-0.836511	0.00180698	Y
Cst11	78240	ILMN_2650856	-0.836262	0.00181486	N
Helb	117599	ILMN_2624544	-0.835934	0.00182542	Y
Vamp1	NA	ILMN_2480542	-0.835854	0.00182705	Y
Comt	NA	ILMN_2703444	-0.834974	0.00185497	Y
Fuk	234730	ILMN_3120565	-0.834986	0.00185497	N
Dnajb8	56691	ILMN_1238080	-0.834901	0.00185694	Y
Dok2	13449	ILMN_3160659	-0.834751	0.00186157	N
Pld3	18807	ILMN_2702101	-0.834457	0.00187122	Y
C130073D16Rik	NA	ILMN_2659716	-0.834247	0.00187685	NA
Zfp184	193452	ILMN_1257607	-0.834188	0.00187835	Y
2002-09-01	18000	ILMN_2756696	-0.834025	0.00188293	N
Ufsp1	70240	ILMN_2605703	-0.833906	0.00188651	N
Mab21l2	23937	ILMN_2595346	-0.833073	0.00191364	N
Relt	320100	ILMN_2422834	-0.832901	0.00191917	N
Espn	56226	ILMN_2731578	-0.832755	0.00192366	Y
LOC100048437	100048437	ILMN_1249182	-0.832136	0.00194371	NA
Psmf1	228769	ILMN_3094023	-0.832075	0.00194531	N
Zbtb8b	215627	ILMN_2418483	-0.831852	0.00195281	Y
LOC676133	676133	ILMN_1231598	-0.831825	0.0019532	NA
LOC385494	NA	ILMN_2540560	-0.831696	0.00195729	NA
Optn	71648	ILMN_2676606	-0.831629	0.00195915	Y
Rin3	217835	ILMN_2665545	-0.831597	0.00195971	Y
Ppl	19041	ILMN_3076424	-0.831451	0.00196388	N
Tpmt	NA	ILMN_1226726	-0.831343	0.00196723	N
Trappc6a	67091	ILMN_2643057	-0.831247	0.00197012	Y
Ptk7	71461	ILMN_1250588	-0.83103	0.00197749	Y
Arhgef19	213649	ILMN_1212875	-0.830336	0.00200013	Y
Prkcz	18762	ILMN_2477540	-0.830239	0.00200306	Y
Zfp334	228876	ILMN_2855298	-0.829986	0.00201188	N
Cox6b2	333182	ILMN_1229627	-0.82959	0.00202606	Y
Prkcz	18762	ILMN_1221045	-0.829049	0.00204463	Y
LOC100047937	100047937	ILMN_2706906	-0.828817	0.0020522	Y
Trpc6	22068	ILMN_2915118	-0.828325	0.00206908	Y
1810027O10Rik	NA	ILMN_1231718	-0.828013	0.00207982	Y
9627219_371	NA	ILMN_2480596	-0.82781	0.00208577	NA
Ptch1	19206	ILMN_1248463	-0.827529	0.00209537	Y
Plagl2	54711	ILMN_1243885	-0.826477	0.00213329	Y
Mycl1	16918	ILMN_1221750	-0.826453	0.00213359	Y
Rps6ka1	20111	ILMN_2975718	-0.82582	0.00215733	Y
Catnb	NA	ILMN_1255869	-0.825197	0.0021803	NA
Klc1	16593	ILMN_3163020	-0.824914	0.00218847	Y
Nptx2	53324	ILMN_2620406	-0.824847	0.00219052	Y
scl0003960.1_24	NA	ILMN_1228109	-0.824577	0.00220078	Y
1700009P13Rik	NA	ILMN_2716643	-0.824463	0.00220476	Y
Mapk11	19094	ILMN_2716622	-0.824424	0.00220569	Y
LOC100047645	100047645	ILMN_1224858	-0.824155	0.00221597	Y
Cux2	13048	ILMN_1234471	-0.823751	0.00223185	Y
8030451K01Rik	NA	ILMN_2438516	-0.823594	0.00223683	Y
LOC384419	NA	ILMN_2631763	-0.823562	0.00223697	NA
Arhgef1	NA	ILMN_1236256	-0.823248	0.00224928	NA
Calu	12321	ILMN_1216590	-0.823127	0.00225296	Y
Gripap1	54645	ILMN_2893187	-0.822685	0.00227061	Y
A930004K21Rik	NA	ILMN_1230834	-0.822608	0.00227319	NA
Vars2	68915	ILMN_1251909	-0.822431	0.00227991	NA
Zcchc6	NA	ILMN_2480136	-0.822221	0.00228805	Y
Plxnc1	54712	ILMN_2756855	-0.822136	0.00229028	Y
LOC677180	677180	ILMN_1222339	-0.821167	0.00232996	NA
Sfxn2	NA	ILMN_2644392	-0.820808	0.00234395	Y
Centd1	212285	ILMN_2646891	-0.820511	0.00235537	Y
LOC100047264	100047264	ILMN_2504606	-0.820445	0.00235687	NA
Smek1	68734	ILMN_3000465	-0.819993	0.00237505	N
Mif4gd	69674	ILMN_1252144	-0.819955	0.00237603	Y
EG436240	436240	ILMN_2818688	-0.819882	0.00237851	N
H13	14950	ILMN_1212794	-0.819604	0.00238994	Y
Acsm3	20216	ILMN_1244261	-0.819318	0.00239965	N
Acp2	11432	ILMN_2735575	-0.81904	0.00241121	Y
Zfp574	232976	ILMN_1216308	-0.818472	0.00243423	Y
D130050K19Rik	NA	ILMN_1245298	-0.818271	0.00244179	NA
Ilf3	NA	ILMN_2707400	-0.817847	0.00245788	Y
2810410C14Rik	230582	ILMN_2964728	-0.817625	0.00246717	Y
Mtssk	NA	ILMN_1230369	-0.816807	0.0025028	NA
Acy3	71670	ILMN_1240165	-0.816667	0.00250705	Y
1110021J02Rik	NA	ILMN_2455397	-0.816568	0.00251015	Y
D130060J02Rik	NA	ILMN_2699213	-0.816207	0.00252596	NA
Rbak	57782	ILMN_2626773	-0.815621	0.00255231	N
Prpf40a	56194	ILMN_2642806	-0.81555	0.00255413	N
Dnajb6	23950	ILMN_3060442	-0.815405	0.00256016	Y
4930570C03Rik	67739	ILMN_2912471	-0.815307	0.00256398	Y
Phldb1	102693	ILMN_2620284	-0.815246	0.0025661	Y
Zfp398	272347	ILMN_1242042	-0.815178	0.00256855	N
Inadl	12695	ILMN_2705732	-0.81509	0.0025719	Y
Amotl1	75723	ILMN_1253634	-0.814862	0.00258186	Y
Impa1	55980	ILMN_2718157	-0.81484	0.00258215	N
A4gnt	333424	ILMN_2845412	-0.814574	0.00259393	N
Lig1	16881	ILMN_1213101	-0.8145	0.00259669	N
Katnb1	74187	ILMN_2955395	-0.813865	0.00262534	Y
Epha2	13836	ILMN_2688653	-0.813668	0.00263174	Y
C230095J06Rik	NA	ILMN_2576984	-0.813678	0.00263174	NA
Gclm	14630	ILMN_1256354	-0.812471	0.00268724	Y
Znrd1	66136	ILMN_2971481	-0.811879	0.00271472	Y
Cuedc2	67116	ILMN_1236822	-0.811851	0.00271529	Y
Syngr3	20974	ILMN_2655862	-0.811813	0.00271641	Y
Asxl2	75302	ILMN_1213354	-0.810759	0.00276483	N
Chd1	NA	ILMN_1258834	-0.810654	0.00276927	Y
4732462B05Rik	NA	ILMN_1213708	-0.810187	0.002792	NA
LOC100046080	100046080	ILMN_1217480	-0.810121	0.00279454	Y
Kif1c	16562	ILMN_2421751	-0.810071	0.00279546	Y
Nat6	56441	ILMN_2905859	-0.809604	0.00281677	N
Cdc37l1	67072	ILMN_1242724	-0.809406	0.00282528	Y
C030046I01Rik	109284	ILMN_1244149	-0.808662	0.0028578	Y
Alg13	67574	ILMN_1242687	-0.808126	0.00288151	N
Lce1c	73719	ILMN_1237529	-0.807322	0.00292119	N
Trpm3	226025	ILMN_2427909	-0.807241	0.00292462	N
LOC384136	NA	ILMN_1231092	-0.80711	0.00293072	NA
Ntng1	80883	ILMN_2829625	-0.806876	0.00294224	NA
AI593442	330941	ILMN_2654624	-0.806823	0.00294338	Y
LOC624784	624784	ILMN_2666355	-0.806796	0.00294402	Y
Foxe1	110805	ILMN_3163279	-0.806679	0.00294939	Y
Atg16l2	73683	ILMN_2693827	-0.806229	0.00297255	Y
Lsm12	268490	ILMN_2963580	-0.806151	0.00297588	Y
Cd40	21939	ILMN_3115796	-0.805434	0.00301119	Y
5830435K17Rik	NA	ILMN_2625831	-0.805258	0.00301903	Y
Hist2h2aa1	NA	ILMN_1228849	-0.80503	0.00303057	NA
Ptp4a2	19244	ILMN_2725835	-0.804291	0.00306679	Y
F830008I11Rik	NA	ILMN_2585565	-0.803571	0.00310066	NA
Acad8	66948	ILMN_2615170	-0.803381	0.00311035	N
Gucy1a2	234889	ILMN_2895501	-0.803059	0.00312755	N
scl0002223.1_98	NA	ILMN_1252974	-0.803041	0.00312764	NA
Krt86	16679	ILMN_2635325	-0.802588	0.00314964	N
Csn3	12994	ILMN_2854811	-0.802423	0.00315809	N
Sncg	20618	ILMN_2598478	-0.802253	0.00316686	N
1700093E07Rik	NA	ILMN_1225987	-0.801282	0.00321977	NA
Ddx39	68278	ILMN_1213524	-0.801035	0.00323316	Y
2610034M16Rik	69239	ILMN_2980212	-0.800953	0.00323701	Y
LOC100046996	100046996	ILMN_2648991	-0.799712	0.00330604	Y
Pvrl1	58235	ILMN_2604486	-0.799497	0.003316	Y
Nanog	71950	ILMN_2706623	-0.799497	0.003316	Y
Rbm43	71684	ILMN_2995426	-0.799359	0.00332322	N
Slc12a1	20495	ILMN_3048630	-0.798602	0.00336662	Y
Slc16a3	80879	ILMN_3163569	-0.798054	0.00339883	Y
Bcas1	76960	ILMN_2662264	-0.798016	0.00340015	Y
Fundc1	72018	ILMN_1229913	-0.797634	0.0034196	Y
Sgk3	170755	ILMN_2640789	-0.797608	0.00342024	N
Tpk1	29807	ILMN_1235717	-0.796812	0.00346433	Y
Pqbp1	54633	ILMN_2883110	-0.796561	0.0034779	Y
Entpd6	12497	ILMN_1239319	-0.796037	0.00350667	Y
Cln8	26889	ILMN_2664103	-0.795815	0.00351861	Y
LOC382262	NA	ILMN_1257165	-0.795781	0.00351878	NA
Dbc1	56710	ILMN_2472606	-0.795515	0.00353353	N
Sall1	58198	ILMN_2853800	-0.795449	0.00353668	NA
LOC631029	631029	ILMN_1235295	-0.79518	0.00355166	NA
Krtap16-5	77918	ILMN_1226741	-0.794959	0.00356468	N
LOC100045198	100045198	ILMN_1224397	-0.79468	0.00358142	NA
Zfx	22764	ILMN_3024592	-0.793836	0.00363256	Y
Mgat4b	103534	ILMN_2609073	-0.793228	0.00367004	Y
B430105G09Rik	320907	ILMN_2467096	-0.793164	0.00367319	NA
5730403M16Rik	232853	ILMN_1253434	-0.792846	0.00369292	N
1700091H14Rik	73553	ILMN_1231139	-0.792394	0.00372063	N
Tfb2m	NA	ILMN_1215264	-0.792163	0.00373177	Y
Ahcy	269378	ILMN_2852533	-0.792166	0.00373177	Y
Dhcr24	74754	ILMN_2752940	-0.791863	0.00374751	Y
Olfr495	258361	ILMN_2938793	-0.79183	0.0037487	N
Vcan	13003	ILMN_2655336	-0.791705	0.00375601	Y
Olfr1040	404323	ILMN_1237824	-0.791109	0.0037938	N
Fbs1	NA	ILMN_2702002	-0.791072	0.00379523	Y
Unc45a	101869	ILMN_1253134	-0.790805	0.00381216	Y
Fgd6	NA	ILMN_1212734	-0.790464	0.00383315	Y
Spin	NA	ILMN_2742626	-0.789711	0.00388247	NA
Ptpn14	19250	ILMN_2621021	-0.789647	0.00388574	Y
1700015E05Rik	NA	ILMN_1235060	-0.789523	0.00389216	NA
Gsto2	68214	ILMN_2938904	-0.78935	0.00390192	Y
Mif4gd	69674	ILMN_2730410	-0.788907	0.00393153	Y
Cyp2c44	226143	ILMN_2654582	-0.788873	0.00393283	Y
Ubd	24108	ILMN_2426853	-0.78863	0.00394867	N
9330183F02Rik	NA	ILMN_2558866	-0.788513	0.00395409	NA
3110047P20Rik	NA	ILMN_2621169	-0.787368	0.00402657	Y
Cdk5	12568	ILMN_1216721	-0.787143	0.00404047	Y
Sbno2	216161	ILMN_2638333	-0.786849	0.00405769	Y
7030411D10Rik	NA	ILMN_2571290	-0.786787	0.00406025	NA
Scotin	66940	ILMN_2651076	-0.786691	0.00406494	Y
2510040D07Rik	NA	ILMN_2594165	-0.786218	0.00409559	Y
H2-DMa	14998	ILMN_2866856	-0.785636	0.00413554	Y
Sertad4	214791	ILMN_1229745	-0.785426	0.00414863	N
Dido1	NA	ILMN_1234384	-0.785272	0.00415764	Y
R74862	97423	ILMN_2745522	-0.785156	0.00416497	NA
Drd2	13489	ILMN_2988228	-0.784723	0.00419341	N
4930487N19Rik	NA	ILMN_2549039	-0.784579	0.00420106	Y
A430043M19Rik	NA	ILMN_2553758	-0.78384	0.00424974	NA
EG432986	432986	ILMN_2975698	-0.783779	0.00425319	NA
Lrrc10	237560	ILMN_2589073	-0.783591	0.0042661	Y
Gp38	NA	ILMN_2654754	-0.783388	0.00427779	Y
C230062L16Rik	NA	ILMN_2582211	-0.783271	0.00428429	NA
2410131K14Rik	76792	ILMN_1255447	-0.783117	0.00429241	Y
C530044N13Rik	223978	ILMN_1255438	-0.782967	0.00430023	N
Srd5a3	57357	ILMN_2683222	-0.782871	0.00430512	Y
Lsm12	268490	ILMN_2730926	-0.782418	0.00433719	Y
Mad1l1	17120	ILMN_2758523	-0.782389	0.00433819	Y
LOC329394	NA	ILMN_1217639	-0.781883	0.00437216	Y
Ppp1cc	19047	ILMN_1229753	-0.781887	0.00437216	Y
Gm62	215919	ILMN_1239629	-0.781564	0.00439433	NA
Cd40	21939	ILMN_2502136	-0.781473	0.0044001	Y
5031439G07Rik	223739	ILMN_1252809	-0.780536	0.00446573	Y
4933421E11Rik	321000	ILMN_2646836	-0.780252	0.00448436	N
E530018B05Rik	NA	ILMN_1223894	-0.779721	0.00452258	NA
Sec8	NA	ILMN_1231593	-0.779584	0.00453097	NA
L1td1	381591	ILMN_1260018	-0.779406	0.00454382	Y
Rac3	170758	ILMN_1218393	-0.778694	0.00459338	Y
Bcl2l14	66813	ILMN_2890866	-0.778639	0.00459656	Y
B230399E16Rik	240479	ILMN_1230753	-0.778573	0.00460062	Y
8430432M10Rik	NA	ILMN_1254386	-0.778372	0.00461434	Y
Btbd6	NA	ILMN_2774822	-0.778144	0.00462905	N
Anxa11	11744	ILMN_2666669	-0.778101	0.00463126	Y
LOC100047905	100047905	ILMN_2676074	-0.777697	0.00465899	Y
Nkx6-1	18096	ILMN_1245585	-0.777663	0.00466056	Y
Hyi	68180	ILMN_2691567	-0.7776	0.00466444	Y
Acss1	68738	ILMN_2628174	-0.777061	0.00470224	Y
Ubiad1	71707	ILMN_1243170	-0.777014	0.00470418	Y
Kremen2	73016	ILMN_2951946	-0.77687	0.00471415	Y
Med1	19014	ILMN_3106388	-0.776683	0.00472822	Y
Ovol2	107586	ILMN_2498592	-0.77651	0.00474003	Y
Acsm1	117147	ILMN_2717996	-0.776438	0.00474469	Y
Mccc2	NA	ILMN_1259582	-0.776338	0.00475171	N
1110032E23Rik	NA	ILMN_2441625	-0.775828	0.00479024	N
D430041D05Rik	241589	ILMN_1234424	-0.775565	0.00480973	Y
Chd1	NA	ILMN_1254296	-0.775401	0.00482214	Y
Glrx3	30926	ILMN_1212850	-0.775315	0.00482687	Y
Egfl7	353156	ILMN_2631417	-0.775154	0.00483845	Y
Ppp2r5d	21770	ILMN_2766403	-0.775131	0.00483845	Y
Efnb2	13642	ILMN_2716212	-0.775087	0.00484084	Y
D930033H10Rik	NA	ILMN_2438626	-0.774975	0.00484904	NA
Slc4a4	54403	ILMN_1221628	-0.774759	0.00486467	NA
Ncan	13004	ILMN_2993652	-0.774725	0.00486629	Y
Frag1	233575	ILMN_2751492	-0.774679	0.00486891	Y
AW061290	381110	ILMN_3131609	-0.774551	0.00487717	Y
Kras	16653	ILMN_1212703	-0.774499	0.00488029	Y
Auts2	319974	ILMN_1250157	-0.774126	0.00491067	Y
Pacsin3	80708	ILMN_2693815	-0.773849	0.00493177	Y
LOC100046496	100046496	ILMN_1229263	-0.773504	0.00495748	NA
Rab26	328778	ILMN_2718406	-0.773382	0.00496538	Y
Dysf	26903	ILMN_2420956	-0.773302	0.00497097	Y

## Sheet: upregulated genes_P0 vs V0
Upregulated genes upon Prdm14 overexpression in EpiSCs compared to vector control
FDR<0.005
gene list is sorted by FDR; table contains duplicate gene IDs (multiple array probe-sets)
Gene Symbol	Entrez_ Gene_ID	Probe_ID	P0-V0 fold change	P0-V0 FDR	bound by Prdm14?
Insm1	53626	ILMN_2859558	6.6249	5.35796e-199	Y
Gadd45g	23882	ILMN_2903945	6.58558	9.53947e-197	Y
Apobec1	11810	ILMN_1257631	5.51869	6.11444e-138	Y
Dtna	13527	ILMN_1221805	5.4449	2.88775e-134	Y
Tppp3	67971	ILMN_2655929	5.34495	2.34269e-129	Y
Tcf15	21407	ILMN_1231030	4.8995	1.23236e-108	Y
Myl1	17901	ILMN_2878542	4.85642	9.95392e-107	Y
Prdm14	383491	ILMN_3037312	4.70848	2.69117e-100	Y
Tgfbi	21810	ILMN_2834379	4.57509	1.10752e-94	Y
Gadd45g	23882	ILMN_2744890	4.55544	6.92768e-94	Y
LOC100048436	100048436	ILMN_2729015	4.46455	3.72556e-90	Y
Gbp3	55932	ILMN_2918002	4.40615	8.5662e-88	Y
9930012K11Rik	268759	ILMN_2617552	4.3733	1.74815e-86	Y
LOC100048295	100048295	ILMN_2470646	4.37062	2.18148e-86	Y
Cx3cl1	20312	ILMN_2627041	4.33383	5.94841e-85	N
Acta2	11475	ILMN_2923445	4.30037	1.22428e-83	N
Dtna	13527	ILMN_2724339	4.27929	8.06526e-83	Y
Pcolce	18542	ILMN_1253741	4.27662	1.00435e-82	Y
Ctgf	NA	ILMN_1238215	4.27039	1.72371e-82	Y
Vgll3	73569	ILMN_1220029	4.1544	4.85963e-78	N
NA	NA	NA	4.05504	2.41713e-74	NA
Fez1	235180	ILMN_2643495	4.01215	8.68117e-73	Y
Tnik	665113	ILMN_2524251	3.95515	1.02919e-70	Y
Lmna	16905	ILMN_3121891	3.94092	3.31495e-70	Y
Hsd11b2	15484	ILMN_2731265	3.91358	3.09442e-69	Y
Cav1	12389	ILMN_2632665	3.91192	3.49601e-69	N
Ctgf	14219	ILMN_2909150	3.88527	2.99183e-68	Y
Tnfsf11	21943	ILMN_2505780	3.84237	9.61632e-67	Y
Ahnak	66395	ILMN_3079919	3.82029	5.49761e-66	Y
Fez1	235180	ILMN_1213056	3.79482	4.08964e-65	Y
Rnf213	629974	ILMN_1229455	3.77988	1.3331e-64	Y
Rsph1	22092	ILMN_2441534	3.76737	3.51785e-64	Y
2900011O08Rik	67254	ILMN_1217298	3.73105	5.86182e-63	Y
Ebf3	13593	ILMN_2422615	3.72379	1.02579e-62	N
Ncam1	17967	ILMN_1237421	3.68101	2.87371e-61	Y
D1Ertd471e	NA	ILMN_2440679	3.64106	6.16526e-60	Y
Samd9l	209086	ILMN_1224855	3.63667	8.44296e-60	N
1700048O20Rik	NA	ILMN_2479690	3.62311	2.36223e-59	NA
Edn1	13614	ILMN_2737713	3.6069	8.05399e-59	N
Laptm5	16792	ILMN_1217849	3.605	9.10591e-59	Y
Zeb1	21417	ILMN_2492500	3.60503	9.10591e-59	N
Lmna	16905	ILMN_2597710	3.59402	2.0539e-58	Y
Prss35	244954	ILMN_2609897	3.59261	2.26236e-58	N
Tnc	21923	ILMN_2463181	3.57402	9.05222e-58	Y
LOC100047738	100047738	ILMN_1252714	3.56595	1.64605e-57	Y
Pdlim2	213019	ILMN_1221178	3.56353	1.95586e-57	Y
Ttc28	209683	ILMN_1220397	3.53653	1.43803e-56	NA
Nfic	18029	ILMN_1216381	3.53627	1.45213e-56	Y
C030048H21Rik	77481	ILMN_1254328	3.51402	7.46997e-56	NA
Acta2	11475	ILMN_2710354	3.51307	7.86866e-56	N
Chac1	69065	ILMN_2617468	3.47875	9.83805e-55	Y
Gadd45b	17873	ILMN_2900653	3.47416	1.35296e-54	Y
Gata3	14462	ILMN_1248843	3.47155	1.62442e-54	Y
Rgs16	19734	ILMN_2600744	3.45244	6.34483e-54	Y
Dgkb	NA	ILMN_2442740	3.43376	2.40655e-53	N
9530064J02	NA	ILMN_2636004	3.39581	3.60144e-52	Y
Pdlim2	213019	ILMN_2619767	3.38518	7.65021e-52	Y
Gbp1	14468	ILMN_1233293	3.36209	3.84416e-51	N
Prr5	109270	ILMN_2977350	3.36135	4.02069e-51	Y
Bmpr1b	12167	ILMN_1216262	3.35746	5.25753e-51	Y
Lmna	16905	ILMN_1254405	3.32599	4.70954e-50	Y
Galntl1	108760	ILMN_1237583	3.32485	5.06521e-50	Y
Lef1	16842	ILMN_2648475	3.30376	2.20259e-49	Y
Ephb1	270190	ILMN_2672903	3.28773	6.67945e-49	Y
Siah2	20439	ILMN_1226332	3.26771	2.61727e-48	N
Samd4	74480	ILMN_3128535	3.26102	4.12179e-48	N
Ank2	109676	ILMN_2718030	3.24301	1.39277e-47	N
Tnc	NA	ILMN_2463180	3.21569	8.81016e-47	Y
Sobp	109205	ILMN_2489448	3.19296	4.02567e-46	Y
Bmpr1b	12167	ILMN_2812900	3.19148	4.42039e-46	Y
Acta2	11475	ILMN_2693895	3.16318	2.86398e-45	N
En2	13799	ILMN_2726471	3.15653	4.43851e-45	Y
Fosl2	14284	ILMN_1252481	3.1491	7.19099e-45	N
Folr1	14275	ILMN_2707541	3.14868	7.34634e-45	Y
scl0002702.1_3805	NA	ILMN_2516501	3.14182	1.15233e-44	NA
1200002N14Rik	71712	ILMN_1219820	3.12727	3.00542e-44	Y
4930533K18Rik	NA	ILMN_2514522	3.11473	6.83393e-44	Y
Emp1	13730	ILMN_2642913	3.10898	9.91607e-44	Y
Pcp4l1	66425	ILMN_1254622	3.10628	1.17676e-43	Y
Gbx2	14472	ILMN_1249766	3.09648	2.22559e-43	Y
Nfib	18028	ILMN_2726585	3.09527	2.39439e-43	Y
2900011O08Rik	67254	ILMN_2636325	3.07468	8.95963e-43	Y
Notch1	18128	ILMN_1241915	3.05229	3.73669e-42	Y
Ahnak	66395	ILMN_2458765	3.04931	4.47646e-42	Y
Pdgfb	NA	ILMN_2618714	3.04479	5.95816e-42	Y
Cyr61	16007	ILMN_2710253	3.03877	8.67615e-42	Y
Cyr61	16007	ILMN_2794645	3.03763	9.18446e-42	Y
Gdf3	14562	ILMN_2731407	3.03656	9.78513e-42	Y
Rusc2	100213	ILMN_3159149	3.02666	1.82653e-41	Y
Lmna	16905	ILMN_1255510	3.02575	1.92527e-41	Y
E030026I10Rik	NA	ILMN_2646631	3.02539	1.95943e-41	Y
Sema4a	20351	ILMN_1215120	3.02182	2.44911e-41	Y
Aoah	27052	ILMN_2962737	3.01477	3.82161e-41	Y
Bicc1	83675	ILMN_2661576	2.98884	1.97311e-40	Y
A930024E05Rik	109202	ILMN_1216220	2.98078	3.24913e-40	NA
Esrrb	26380	ILMN_1228497	2.97529	4.5692e-40	Y
Arhgdib	11857	ILMN_2789948	2.94853	2.3711e-39	Y
Eya1	14048	ILMN_2430513	2.91962	1.41359e-38	Y
Ank2	109676	ILMN_3158444	2.91826	1.52944e-38	N
LOC100045280	100045280	ILMN_1248388	2.91074	2.40894e-38	N
E030026I10Rik	NA	ILMN_1241756	2.89309	7.01767e-38	Y
Efnb1	13641	ILMN_2698443	2.89065	8.10982e-38	Y
Mtus1	102103	ILMN_3142257	2.88824	9.26398e-38	Y
Enox1	239188	ILMN_2749695	2.88241	1.31019e-37	Y
Arhgap8	NA	ILMN_1251846	2.88133	1.39341e-37	NA
Gpm6a	234267	ILMN_2909336	2.87948	1.55283e-37	N
6330404F12Rik	NA	ILMN_2460754	2.8714	2.51497e-37	Y
Gbp3	55932	ILMN_1244513	2.86263	4.20457e-37	Y
Crct1	74175	ILMN_2681913	2.8573	5.77999e-37	N
Bicc1	83675	ILMN_2939138	2.84846	9.77234e-37	Y
Nfib	NA	ILMN_1256427	2.84389	1.27e-36	NA
6720469N11Rik	NA	ILMN_2685890	2.84086	1.51742e-36	Y
Irf2	16363	ILMN_1251696	2.83151	2.64909e-36	N
Syde1	71709	ILMN_2596183	2.81676	6.28991e-36	Y
B3galnt1	26879	ILMN_2805714	2.81301	7.76325e-36	Y
Olfml2b	320078	ILMN_2745551	2.81143	8.49428e-36	N
Cyr61	16007	ILMN_1235571	2.81119	8.58079e-36	Y
Pknox2	208076	ILMN_3135037	2.79943	1.69689e-35	Y
Pcdhb22	93893	ILMN_2640457	2.79175	2.66263e-35	N
LOC100045403	100045403	ILMN_2734090	2.77658	6.45853e-35	Y
Rhob	11852	ILMN_1215212	2.77175	8.5109e-35	Y
Sfrp1	NA	ILMN_2604282	2.75352	2.42438e-34	N
Phxr4	NA	ILMN_2751603	2.74597	3.73179e-34	NA
Atf3	11910	ILMN_2619408	2.74516	3.89841e-34	Y
Gbp2	14469	ILMN_3122961	2.73596	6.59566e-34	N
NA	NA	NA	2.73559	6.71357e-34	NA
3830612M24	NA	ILMN_2426480	2.69546	6.57475e-33	NA
Rln1	19773	ILMN_1249886	2.68729	1.03968e-32	N
Hsd11b2	15484	ILMN_1229516	2.6841	1.24243e-32	Y
Limch1	77569	ILMN_2628603	2.68319	1.30302e-32	Y
Nuak1	77976	ILMN_2928720	2.68234	1.35743e-32	Y
H2-M2	14990	ILMN_2964185	2.65947	4.86466e-32	N
Rims2	116838	ILMN_2740869	2.64831	9.07604e-32	Y
E130318A13Rik	NA	ILMN_2570121	2.63667	1.72344e-31	NA
Col18a1	12822	ILMN_2937542	2.62479	3.30706e-31	Y
Mtap1b	17755	ILMN_2750248	2.62362	3.51592e-31	Y
Car3	12350	ILMN_2630047	2.60292	1.08353e-30	N
Lamc2	16782	ILMN_2775307	2.5972	1.4702e-30	Y
Raet1b	19369	ILMN_3158725	2.58549	2.77778e-30	NA
Neurog2	11924	ILMN_1213024	2.57985	3.75709e-30	Y
Tagln3	56370	ILMN_2745930	2.56945	6.54238e-30	N
Bnc2	242509	ILMN_2885206	2.5638	8.83639e-30	Y
6430511F03	NA	ILMN_2420209	2.56137	1.00507e-29	NA
Sema5b	NA	ILMN_2606570	2.54815	2.03717e-29	Y
LOC100044968	100044968	ILMN_1234929	2.54623	2.25215e-29	NA
C430014G13Rik	NA	ILMN_1214706	2.54372	2.57057e-29	NA
Ssbp4	76900	ILMN_2900827	2.53683	3.71245e-29	NA
6720418B01Rik	77892	ILMN_2454823	2.53436	4.21453e-29	NA
Trb	NA	ILMN_1252622	2.53313	4.47166e-29	NA
Ahnak	66395	ILMN_1258578	2.53172	4.79305e-29	Y
Flnc	68794	ILMN_2618364	2.52835	5.70732e-29	Y
Acta2	NA	ILMN_2710353	2.52445	7.01355e-29	N
Lmna	16905	ILMN_2662387	2.52395	7.17831e-29	Y
Prkar2b	19088	ILMN_1253819	2.51944	9.10768e-29	N
Pawr	114774	ILMN_3160581	2.51522	1.13071e-28	Y
Ssbp2	66970	ILMN_2693459	2.50996	1.48695e-28	NA
Folr1	14275	ILMN_3000679	2.50409	2.01292e-28	Y
Ppfibp2	19024	ILMN_2964841	2.50165	2.2853e-28	Y
5330431K02Rik	NA	ILMN_1243921	2.49706	2.90191e-28	NA
Wdr47	99512	ILMN_2934399	2.48622	5.10696e-28	N
Jun	16476	ILMN_2646625	2.47884	7.50931e-28	Y
Ssbp4	NA	ILMN_1231896	2.47566	8.85012e-28	Y
F730031O20Rik	NA	ILMN_2603976	2.45531	2.52704e-27	NA
Olfml3	99543	ILMN_1233455	2.45264	2.88659e-27	Y
Hdac7	56233	ILMN_2768755	2.4433	4.64839e-27	Y
Mvp	78388	ILMN_2887065	2.43705	6.36999e-27	Y
Bnc2	242509	ILMN_2721466	2.43593	6.73239e-27	Y
LOC100046035	100046035	ILMN_1213123	2.43397	7.42558e-27	Y
Gap43	14432	ILMN_1234990	2.43235	8.05045e-27	Y
Sobp	109205	ILMN_1226328	2.42876	9.6371e-27	Y
Gnb4	14696	ILMN_2726905	2.4288	9.6371e-27	Y
E030030I06Rik	319887	ILMN_1248267	2.42758	1.01798e-26	Y
8430403J19Rik	NA	ILMN_1217458	2.42676	1.0588e-26	NA
Nfic	18029	ILMN_1218384	2.42301	1.27389e-26	Y
Camk2b	12323	ILMN_1236009	2.42303	1.27389e-26	Y
Zfp423	94187	ILMN_2469366	2.42238	1.31236e-26	Y
Rab11fip5	52055	ILMN_1216781	2.42157	1.36006e-26	Y
Egfr	13649	ILMN_2693922	2.4189	1.55167e-26	N
Serping1	NA	ILMN_2775421	2.41846	1.58315e-26	Y
Bcl11a	14025	ILMN_2712044	2.41727	1.6736e-26	Y
Sfrp1	20377	ILMN_1231689	2.40599	2.94879e-26	N
Peg3	18616	ILMN_2677270	2.40426	3.21162e-26	Y
Plk3	NA	ILMN_2619330	2.40149	3.67931e-26	Y
Pmx2b	NA	ILMN_1251596	2.40063	3.83381e-26	NA
Fbxo15	50764	ILMN_2987637	2.39719	4.543e-26	Y
Cdkn2a	12578	ILMN_1226950	2.39471	5.12729e-26	N
Il17rc	171095	ILMN_2785353	2.39215	5.81009e-26	NA
LOC100046232	100046232	ILMN_2595732	2.39204	5.81013e-26	N
Gm444	242915	ILMN_1250997	2.39209	5.81013e-26	N
Nkx1-2	20231	ILMN_2659630	2.38362	8.81441e-26	Y
Syt1	NA	ILMN_1224963	2.38227	9.41356e-26	Y
Enpp4	224794	ILMN_2762380	2.38036	1.03363e-25	N
Rtn1	104001	ILMN_2758070	2.37813	1.15423e-25	Y
Rage	26448	ILMN_2755243	2.37206	1.5518e-25	Y
8430427H17Rik	NA	ILMN_2615026	2.3709	1.64102e-25	Y
Nuak2	74137	ILMN_2680038	2.37012	1.70189e-25	Y
Atp10a	11982	ILMN_2725188	2.36905	1.7916e-25	Y
Nefm	18040	ILMN_2938820	2.36867	1.81723e-25	Y
Ccnd3	12445	ILMN_1246473	2.36216	2.50053e-25	Y
Ptprs	NA	ILMN_1241523	2.33932	7.64814e-25	NA
Pstpip1	19200	ILMN_2665666	2.33755	8.33022e-25	Y
Cyp2b23	243881	ILMN_1235256	2.33677	8.63989e-25	Y
LOC100045780	100045780	ILMN_2772155	2.3281	1.31401e-24	Y
Amotl2	56332	ILMN_2774049	2.31839	2.11236e-24	Y
Card10	105844	ILMN_2606660	2.3177	2.1796e-24	Y
Endod1	71946	ILMN_2733356	2.31648	2.30942e-24	N
Actn3	11474	ILMN_3008110	2.31244	2.80892e-24	Y
1110018J23Rik	NA	ILMN_1220508	2.27733	1.50907e-23	Y
1810073M12Rik	NA	ILMN_1259340	2.27686	1.53629e-23	Y
Arhgef3	71704	ILMN_2645208	2.27449	1.71895e-23	Y
9330155G14Rik	NA	ILMN_1259153	2.27269	1.86718e-23	NA
Camkk1	55984	ILMN_1242310	2.27149	1.97346e-23	N
Myl4	17896	ILMN_2610744	2.26899	2.21676e-23	Y
Bcl11b	58208	ILMN_2436183	2.25821	3.69718e-23	Y
Tceal1	237052	ILMN_2937136	2.24663	6.36463e-23	N
LOC381140	NA	ILMN_1218890	2.24577	6.61542e-23	NA
Scg5	20394	ILMN_2592953	2.24561	6.65286e-23	N
Zfpm2	22762	ILMN_2863601	2.24427	7.05909e-23	N
Bcap29	12033	ILMN_2645620	2.23966	8.75791e-23	Y
A130019A16Rik	NA	ILMN_1254581	2.23781	9.53996e-23	NA
Pmp22	18858	ILMN_1228535	2.23085	1.32215e-22	Y
C79267	NA	ILMN_1226546	2.22847	1.47676e-22	Y
Lrch4	231798	ILMN_2597210	2.22825	1.48894e-22	Y
A230057G18Rik	NA	ILMN_1227587	2.22796	1.506e-22	NA
Nkx1-2	NA	ILMN_1216442	2.22767	1.52341e-22	Y
Sall3	20689	ILMN_3001398	2.22037	2.14262e-22	Y
Xlr4a	434794	ILMN_2965669	2.21971	2.20481e-22	N
Nphp4	260305	ILMN_2641152	2.21662	2.52921e-22	Y
Rfx2	19725	ILMN_1217353	2.2045	4.43288e-22	Y
Fam131a	78408	ILMN_2713060	2.19979	5.51517e-22	Y
Stat4	20849	ILMN_1236059	2.19377	7.25741e-22	Y
Nuak1	77976	ILMN_1227458	2.18925	8.92314e-22	Y
Slamf9	98365	ILMN_2663249	2.18842	9.25356e-22	Y
Lasp1	16796	ILMN_2879745	2.18806	9.3925e-22	Y
Fbxo15	NA	ILMN_2454150	2.188	9.39652e-22	Y
BC004728	207818	ILMN_3130403	2.18423	1.11294e-21	Y
Ssbp2	66970	ILMN_2693461	2.18387	1.1293e-21	NA
Col23a1	237759	ILMN_2650447	2.18357	1.1428e-21	Y
E030040G24Rik	NA	ILMN_1233117	2.17975	1.36135e-21	NA
LOC268934	NA	ILMN_1252806	2.17943	1.37917e-21	NA
Scarf2	224024	ILMN_2676127	2.17406	1.76147e-21	N
BC046404	192976	ILMN_3158698	2.16941	2.17357e-21	Y
Parp8	52552	ILMN_2598402	2.16226	2.99768e-21	N
Pde2a	207728	ILMN_2740407	2.1604	3.25247e-21	Y
Car7	12354	ILMN_2752362	2.15903	3.45682e-21	Y
Tcirg1	27060	ILMN_2746456	2.15686	3.81125e-21	Y
Itga3	16400	ILMN_2616164	2.14912	5.3991e-21	Y
Rin1	225870	ILMN_2650289	2.13042	1.25698e-20	Y
B130044D17Rik	NA	ILMN_1256229	2.12618	1.51089e-20	NA
Csdc2	105859	ILMN_2736847	2.12461	1.61583e-20	Y
Slc25a45	107375	ILMN_1251109	2.12308	1.72867e-20	Y
Smpdl3b	100340	ILMN_2602938	2.11885	2.08363e-20	Y
1110062M06Rik	NA	ILMN_2476742	2.11032	3.02347e-20	NA
Nrgn	64011	ILMN_2645071	2.10857	3.25809e-20	Y
Capn2	12334	ILMN_2620030	2.10387	4.00672e-20	Y
Gcnt2	14538	ILMN_1227951	2.10037	4.66737e-20	Y
B3galt1	26877	ILMN_2441400	2.09978	4.78434e-20	N
Pdzk1	NA	ILMN_2773609	2.09808	5.1403e-20	Y
Ppnr	26930	ILMN_2822477	2.09741	5.28854e-20	NA
Anxa2	12306	ILMN_2657175	2.09426	6.04069e-20	Y
Dtnb	NA	ILMN_1233894	2.09239	6.53892e-20	NA
Rasl11b	68939	ILMN_2706819	2.09229	6.55734e-20	N
Capn2	12334	ILMN_2683586	2.0907	6.99892e-20	Y
Apoa2	11807	ILMN_1247156	2.08722	8.14017e-20	Y
Clec2d	93694	ILMN_2603647	2.08509	8.91698e-20	N
Ddc	NA	ILMN_2628647	2.08251	9.95785e-20	Y
Fam176b	230752	ILMN_2714073	2.08163	1.03382e-19	Y
Igsf21	230868	ILMN_1235388	2.08064	1.07801e-19	Y
C2cd2l	71764	ILMN_1230395	2.0771	1.25647e-19	Y
Unc84b	223697	ILMN_3004864	2.07177	1.58398e-19	Y
D030067L12Rik	NA	ILMN_1234351	2.07152	1.5983e-19	NA
Syt11	229521	ILMN_3063644	2.07117	1.62061e-19	N
Ifitm3	66141	ILMN_2658501	2.06683	1.94425e-19	Y
mtDNA_ND3	NA	ILMN_2495796	2.06573	2.03714e-19	N
Bgn	12111	ILMN_2964042	2.06532	2.07089e-19	N
Il17rc	171095	ILMN_2695344	2.06403	2.18758e-19	Y
Sdc3	20970	ILMN_2715042	2.06296	2.2884e-19	Y
1110021L09Rik	76306	ILMN_2738655	2.06217	2.36544e-19	Y
BC004728	NA	ILMN_1247198	2.05717	2.93936e-19	Y
Smad5	17129	ILMN_3076864	2.05207	3.66145e-19	Y
Ankrd6	NA	ILMN_1217993	2.04868	4.23048e-19	NA
9830143E02Rik	NA	ILMN_1219232	2.04468	5.01782e-19	NA
Tceal1	237052	ILMN_2695731	2.04205	5.6064e-19	N
AW123240	NA	ILMN_2513570	2.04055	5.96419e-19	Y
Fgfbp1	NA	ILMN_2759371	2.03285	8.27094e-19	Y
Igfbp7	29817	ILMN_2764588	2.02819	1.00998e-18	Y
Enpp2	NA	ILMN_2772998	2.02813	1.01107e-18	N
9130211I03Rik	381319	ILMN_2930552	2.0275	1.0351e-18	Y
Pik3ip1	216505	ILMN_2769772	2.02518	1.1403e-18	Y
Fbxl10	30841	ILMN_1252046	2.02131	1.33821e-18	Y
Ets1	23871	ILMN_3157483	2.01769	1.55855e-18	Y
AW551984	244810	ILMN_2721975	2.01557	1.70101e-18	N
6330403K07Rik	103712	ILMN_2594139	2.01515	1.72933e-18	N
Pth2r	213527	ILMN_1247761	2.01171	1.9976e-18	N
9430052C07Rik	NA	ILMN_2506727	2.01012	2.12795e-18	NA
Runx1t1	12395	ILMN_2662450	2.00906	2.22298e-18	Y
Tns1	21961	ILMN_1229315	2.00872	2.25159e-18	Y
Il11ra1	16157	ILMN_2619594	2.00655	2.45863e-18	Y
Gfpt2	14584	ILMN_1214822	2.00478	2.64319e-18	NA
C130085G02Rik	NA	ILMN_2644809	2.00382	2.74885e-18	Y
Porcn	53627	ILMN_3093626	2.00166	3.00378e-18	Y
7530408C15Rik	NA	ILMN_2517611	1.99985	3.24e-18	NA
Ccno	218630	ILMN_2736471	1.99378	4.17991e-18	Y
C79267	212632	ILMN_2680903	1.99213	4.46293e-18	Y
Dgkb	217480	ILMN_2443156	1.98615	5.71284e-18	N
Ankrd6	140577	ILMN_2630789	1.98545	5.86572e-18	Y
Gng12	NA	ILMN_2546272	1.98095	7.0484e-18	Y
Raet1c	19370	ILMN_1239542	1.98098	7.0484e-18	NA
Ddx26	NA	ILMN_2576590	1.97837	7.83307e-18	NA
Htra1	56213	ILMN_2966104	1.97793	7.96761e-18	Y
Dclk2	70762	ILMN_2990152	1.97773	8.02225e-18	Y
Serpinf1	20317	ILMN_2639239	1.97756	8.06732e-18	Y
Sema5a	NA	ILMN_2604224	1.97641	8.43987e-18	Y
Rgl1	19731	ILMN_2717176	1.96858	1.16934e-17	Y
Dido1	23856	ILMN_1257214	1.96781	1.20585e-17	Y
Rasl11b	68939	ILMN_2793062	1.96715	1.2375e-17	N
Zfp36	22695	ILMN_3162407	1.96519	1.33931e-17	Y
Glipr2	384009	ILMN_3130350	1.9651	1.3422e-17	Y
LOC380617	NA	ILMN_1213986	1.96302	1.46245e-17	NA
Bcap29	12033	ILMN_2866752	1.96196	1.52371e-17	Y
Plp1	18823	ILMN_1240381	1.9613	1.56156e-17	Y
Ly96	17087	ILMN_2743003	1.95531	1.98694e-17	Y
Il17rc	171095	ILMN_2785350	1.95513	1.99833e-17	Y
Nes	18008	ILMN_2904590	1.95146	2.32165e-17	Y
LOC384593	384593	ILMN_1217709	1.94979	2.47699e-17	NA
2210417D09Rik	66532	ILMN_2594066	1.94859	2.59224e-17	Y
9030418K01Rik	NA	ILMN_2486829	1.94791	2.66161e-17	Y
Serping1	12258	ILMN_2913166	1.94579	2.88935e-17	Y
LOC100044363	100044363	ILMN_1247861	1.94344	3.18043e-17	Y
5330403D14Rik	NA	ILMN_2456216	1.93124	5.21611e-17	NA
Pdzk1	59020	ILMN_2924754	1.92824	5.8856e-17	NA
Kcnc1	16502	ILMN_2717814	1.91979	8.28433e-17	Y
Pdlim2	213019	ILMN_2880906	1.91282	1.09508e-16	Y
Capn2	12334	ILMN_1219583	1.91078	1.18817e-16	Y
BC028528	229600	ILMN_2837802	1.91036	1.20728e-16	Y
Nnat	18111	ILMN_2755578	1.90895	1.27663e-16	Y
Oasl2	23962	ILMN_2954868	1.90823	1.31285e-16	Y
9930031P18Rik	NA	ILMN_2484278	1.90801	1.32226e-16	NA
AW551984	244810	ILMN_2721980	1.90722	1.36395e-16	N
Pdgfc	54635	ILMN_2753912	1.90662	1.39334e-16	Y
6030410I10Rik	NA	ILMN_1216684	1.90381	1.55261e-16	NA
Lix1	66643	ILMN_1247897	1.89815	1.94518e-16	Y
D930014E17Rik	57373	ILMN_2729762	1.89529	2.17722e-16	Y
Pim1	18712	ILMN_2702406	1.89499	2.20042e-16	Y
Jub	16475	ILMN_2630318	1.89287	2.38399e-16	Y
2310047C04Rik	NA	ILMN_1252151	1.89289	2.38399e-16	NA
Scrn1	NA	ILMN_1241383	1.89089	2.57899e-16	Y
Igfbp5	16011	ILMN_1254358	1.89003	2.66565e-16	Y
B130017M24Rik	NA	ILMN_2565235	1.88807	2.88136e-16	NA
Bcl11b	58208	ILMN_2611022	1.88442	3.31836e-16	Y
LOC100044636	100044636	ILMN_2675853	1.88384	3.38693e-16	Y
Vasn	246154	ILMN_2677921	1.88318	3.4735e-16	Y
5830427D02Rik	NA	ILMN_2449620	1.87873	4.1175e-16	NA
Rapgef2	76089	ILMN_2596932	1.87679	4.44324e-16	Y
Enpp2	18606	ILMN_2954474	1.8677	6.33657e-16	N
Tcirg1	27060	ILMN_2954881	1.86106	8.1975e-16	Y
Rbms3	207181	ILMN_2634777	1.85671	9.72558e-16	Y
Dusp26	66959	ILMN_2611295	1.8526	1.13974e-15	N
Bhlhb2	20893	ILMN_1249378	1.85047	1.23645e-15	Y
Mt3	17751	ILMN_2764651	1.85006	1.25475e-15	Y
LOC100046608	100046608	ILMN_1249366	1.84901	1.30638e-15	N
Wdr51b	382406	ILMN_1240799	1.84834	1.33978e-15	N
Wisp1	22402	ILMN_2492264	1.84546	1.49863e-15	N
C230029D21Rik	NA	ILMN_1243664	1.84141	1.75254e-15	NA
Dgkb	217480	ILMN_2856771	1.8354	2.20744e-15	N
Dnaic1	68922	ILMN_2694884	1.83217	2.50153e-15	Y
Chd5	269610	ILMN_1223724	1.82666	3.09738e-15	Y
Camk2n1	66259	ILMN_2487046	1.82648	3.11163e-15	Y
Fgfr2	14183	ILMN_2609887	1.82296	3.55825e-15	Y
Gngt2	14710	ILMN_1246056	1.82281	3.57449e-15	Y
Rfx4	71137	ILMN_3089352	1.82145	3.76448e-15	Y
LOC100045262	100045262	ILMN_1241939	1.82074	3.86409e-15	NA
Sparc	20692	ILMN_1243212	1.81552	4.72574e-15	Y
Thbs1	21825	ILMN_2659151	1.81429	4.95119e-15	N
Smad5	17129	ILMN_3155789	1.81352	5.09406e-15	Y
Porcn	53627	ILMN_2637090	1.81241	5.3029e-15	Y
Mtus1	102103	ILMN_3163347	1.81074	5.65057e-15	Y
Slc16a6	104681	ILMN_3152241	1.80576	6.83106e-15	Y
Btbd11	74007	ILMN_3139253	1.80475	7.09293e-15	Y
2310047A01Rik	71918	ILMN_2675922	1.79912	8.77255e-15	Y
Pgcp	54381	ILMN_2710121	1.79703	9.45802e-15	N
Ap1m1	11767	ILMN_2770926	1.79439	1.04528e-14	Y
LOC100045981	100045981	ILMN_1233402	1.79261	1.11625e-14	N
EG574403	574403	ILMN_3162060	1.79038	1.21253e-14	Y
Ngfr	18053	ILMN_2851288	1.78839	1.30465e-14	Y
1700019D03Rik	67080	ILMN_2646640	1.78816	1.31446e-14	Y
Rundc3b	242819	ILMN_2660596	1.78602	1.42132e-14	N
LOC100046035	100046035	ILMN_1242144	1.78411	1.5244e-14	Y
Vim	22352	ILMN_2451022	1.78317	1.57851e-14	Y
Prkcb	18751	ILMN_2501605	1.78179	1.66152e-14	NA
Cyp7b1	13123	ILMN_2601215	1.78059	1.73476e-14	Y
LOC100044622	100044622	ILMN_2587844	1.78022	1.75705e-14	Y
scl000981.1_40	NA	ILMN_2422042	1.7786	1.86614e-14	NA
Spna2	20740	ILMN_1260571	1.77767	1.93113e-14	Y
scl0001978.1_6	NA	ILMN_2435584	1.77474	2.15243e-14	NA
Trpc3	22065	ILMN_3001313	1.76912	2.6496e-14	N
Ccdc82	66396	ILMN_2609772	1.76891	2.66754e-14	N
Bahcc1	268515	ILMN_1242613	1.76821	2.73533e-14	Y
Pard6g	93737	ILMN_1237631	1.7628	3.33441e-14	Y
H2-Ke6	14979	ILMN_2653265	1.76238	3.38328e-14	Y
Anxa3	11745	ILMN_3135781	1.75956	3.75788e-14	N
4933436C20Rik	NA	ILMN_2604403	1.75738	4.07247e-14	NA
Cyp2b23	243881	ILMN_2976211	1.75693	4.1375e-14	Y
Iqgap2	544963	ILMN_1218051	1.75495	4.4397e-14	Y
Il33	77125	ILMN_1259747	1.75498	4.4397e-14	Y
Otop1	21906	ILMN_1228647	1.75422	4.54585e-14	Y
Ciapin1	109006	ILMN_1232237	1.75238	4.85907e-14	Y
Lasp1	16796	ILMN_2596851	1.74359	6.67448e-14	Y
Atg10	66795	ILMN_2667100	1.74354	6.68067e-14	Y
Ddc	13195	ILMN_1260450	1.74331	6.72869e-14	Y
Dnaic1	68922	ILMN_2744879	1.73547	8.95228e-14	Y
Iqgap2	544963	ILMN_2908846	1.73441	9.29979e-14	Y
Cacng7	81904	ILMN_2599327	1.73352	9.57846e-14	Y
Fyco1	17281	ILMN_2750912	1.73208	1.00928e-13	N
4833414E09Rik	NA	ILMN_2748880	1.73187	1.0159e-13	NA
B230114H05Rik	NA	ILMN_1218956	1.73015	1.08e-13	NA
Rxrg	20183	ILMN_1232561	1.72538	1.28214e-13	Y
Elavl4	15572	ILMN_3102035	1.72373	1.35959e-13	Y
BC065397	436230	ILMN_2869658	1.72159	1.46581e-13	NA
AW120700	NA	ILMN_1260036	1.72132	1.47854e-13	Y
Raet1b	19369	ILMN_1245816	1.72019	1.53983e-13	N
Nes	18008	ILMN_2703267	1.71637	1.76546e-13	Y
Actn3	11474	ILMN_2747543	1.7125	2.0297e-13	Y
Amhr2	110542	ILMN_2684178	1.71228	2.04355e-13	Y
Adrbk2	320129	ILMN_1256771	1.71201	2.0621e-13	NA
Crmp1	12933	ILMN_2781663	1.71084	2.14468e-13	Y
Pbx1	18514	ILMN_2587711	1.70707	2.4527e-13	Y
A630034E16Rik	NA	ILMN_1228446	1.70611	2.53713e-13	NA
Impa2	NA	ILMN_1244086	1.70365	2.76928e-13	NA
Ankrd1	107765	ILMN_2950286	1.70342	2.78898e-13	Y
Pde4b	NA	ILMN_2544890	1.70188	2.9437e-13	NA
Ppap2a	19012	ILMN_1258830	1.70117	3.01686e-13	Y
Anxa3	11745	ILMN_1241171	1.69875	3.28337e-13	N
Slit2	20563	ILMN_1253797	1.69467	3.7989e-13	Y
Dlc1	50768	ILMN_1227039	1.69468	3.7989e-13	Y
Ppp3cc	19057	ILMN_2617820	1.69362	3.9417e-13	Y
Peg3	18616	ILMN_1245246	1.69291	4.03634e-13	Y
Mme	17380	ILMN_2863362	1.69286	4.03826e-13	Y
Jazf1	231986	ILMN_1220232	1.69237	4.10602e-13	Y
LOC100044363	100044363	ILMN_2764136	1.69199	4.15787e-13	Y
Prkcb	18751	ILMN_1225085	1.68828	4.73942e-13	Y
LOC100045343	100045343	ILMN_2674281	1.68821	4.74553e-13	Y
Mtap1b	17755	ILMN_2737867	1.68755	4.85525e-13	Y
Mmp25	240047	ILMN_1232783	1.68732	4.88439e-13	Y
Mcc	328949	ILMN_2918907	1.68627	5.06696e-13	Y
Fgf13	14168	ILMN_1257196	1.68088	6.12582e-13	N
Serac1	321007	ILMN_2673385	1.67568	7.34316e-13	Y
Zmynd17	74843	ILMN_1244036	1.67411	7.752e-13	Y
Angpt2	11601	ILMN_1234487	1.67365	7.87118e-13	N
Bmi1	12151	ILMN_2645439	1.67331	7.95834e-13	Y
Fhl1	14199	ILMN_2713285	1.66797	9.58178e-13	Y
Alms1	236266	ILMN_2676533	1.66639	1.01144e-12	Y
Htra1	56213	ILMN_2746738	1.6636	1.11593e-12	Y
Sox2	20674	ILMN_1248711	1.66046	1.24508e-12	Y
B230112P13Rik	NA	ILMN_2433119	1.65952	1.28478e-12	Y
Gusb	110006	ILMN_2855334	1.65911	1.30208e-12	N
Igfbpl1	75426	ILMN_2828112	1.6579	1.35796e-12	Y
Cxcl14	57266	ILMN_2760800	1.65697	1.40205e-12	Y
Isyna1	71780	ILMN_1228752	1.65604	1.44558e-12	Y
Sparc	20692	ILMN_3136561	1.65403	1.54921e-12	NA
Lhfp	108927	ILMN_1220198	1.65315	1.59625e-12	Y
Apoa2	11807	ILMN_2775957	1.65158	1.68239e-12	Y
Lix1	66643	ILMN_2738146	1.64906	1.83525e-12	Y
2410018M08Rik	71970	ILMN_2888539	1.64751	1.93071e-12	Y
Sema5a	20356	ILMN_2604226	1.6475	1.93071e-12	Y
LOC666979	666979	ILMN_2674763	1.6472	1.94908e-12	Y
Jph4	319984	ILMN_1257415	1.64709	1.95465e-12	N
Reln	19699	ILMN_2704257	1.645	2.10161e-12	N
Cyp4f13	170716	ILMN_3006911	1.64193	2.33406e-12	N
Rusc2	100213	ILMN_1214953	1.6417	2.35039e-12	Y
Mtss1	211401	ILMN_1255439	1.64132	2.37939e-12	Y
2310058J06Rik	NA	ILMN_2732997	1.64129	2.37972e-12	Y
Nrg1	211323	ILMN_2971688	1.64085	2.41392e-12	Y
A630056H20Rik	NA	ILMN_1251494	1.63892	2.57528e-12	NA
2010313D22Rik	NA	ILMN_1237803	1.63037	3.46291e-12	Y
mKIAA0282	NA	ILMN_1221546	1.62941	3.57815e-12	Y
Gpc3	14734	ILMN_2719973	1.62906	3.61791e-12	Y
Rhbdf1	13650	ILMN_2657828	1.6251	4.14058e-12	Y
Ly75	17076	ILMN_1258336	1.61997	4.92894e-12	Y
Unc5c	NA	ILMN_2461665	1.61682	5.48561e-12	Y
LOC100045280	100045280	ILMN_1225118	1.6166	5.52217e-12	N
Zadh2	225791	ILMN_1232404	1.6158	5.67099e-12	N
2610524A10Rik	NA	ILMN_2761422	1.61425	5.96526e-12	N
Utrn	NA	ILMN_1229819	1.61388	6.0352e-12	NA
B230363H02Rik	NA	ILMN_1219935	1.60727	7.57487e-12	NA
AI115600	102442	ILMN_2683486	1.60724	7.57558e-12	N
Tex264	21767	ILMN_3111593	1.60605	7.87494e-12	Y
Ppargc1b	170826	ILMN_2771709	1.60464	8.25034e-12	Y
Apobec3	80287	ILMN_1259368	1.60441	8.30664e-12	Y
Fhl1	14199	ILMN_3117381	1.60354	8.55174e-12	Y
Ppp3cc	NA	ILMN_1233999	1.60219	8.91931e-12	NA
EG665509	665509	ILMN_1212626	1.60077	9.35624e-12	Y
Dll3	13389	ILMN_2643777	1.60036	9.47908e-12	Y
LOC329575	329575	ILMN_3066673	1.5989	9.92539e-12	N
Mtap1b	17755	ILMN_2932081	1.59742	1.04309e-11	Y
Lhfp	108927	ILMN_2879588	1.59714	1.05199e-11	Y
Zfp423	94187	ILMN_3131693	1.59618	1.08497e-11	Y
Snca	20617	ILMN_3161601	1.59612	1.08628e-11	N
Liph	239759	ILMN_1217063	1.59316	1.20073e-11	Y
4432405B04Rik	67978	ILMN_2971073	1.59309	1.20245e-11	Y
Fam129b	227737	ILMN_2686975	1.59203	1.24424e-11	Y
Dst	13518	ILMN_2721385	1.5889	1.38163e-11	Y
Slc2a6	227659	ILMN_2618918	1.58878	1.38587e-11	Y
Ppp2r2c	269643	ILMN_1228308	1.58487	1.57955e-11	Y
Tagln	21345	ILMN_1243652	1.58431	1.60833e-11	Y
Bach2	12014	ILMN_2819558	1.58221	1.72585e-11	Y
Rnd3	74194	ILMN_1230157	1.58153	1.76267e-11	N
Pdlim2	213019	ILMN_2764732	1.58113	1.78479e-11	Y
Trim36	28105	ILMN_2857947	1.58006	1.84697e-11	Y
Nxn	18230	ILMN_2474011	1.57963	1.872e-11	Y
Gas6	14456	ILMN_2686327	1.57625	2.09374e-11	Y
Rgs3	50780	ILMN_1239208	1.57487	2.1778e-11	Y
Prkcb	NA	ILMN_1229458	1.56986	2.56874e-11	Y
Sertad2	58172	ILMN_1231586	1.56961	2.58783e-11	Y
Tgfbr2	21813	ILMN_2760979	1.56942	2.59923e-11	Y
4930503L19Rik	269033	ILMN_1231151	1.56927	2.61021e-11	Y
Tmem2	83921	ILMN_1250486	1.56796	2.71928e-11	Y
9030024J15Rik	NA	ILMN_1241496	1.56328	3.1608e-11	N
Slc16a6	104681	ILMN_3073406	1.56318	3.16594e-11	Y
Ulk2	29869	ILMN_1244059	1.56237	3.24045e-11	Y
Prkcc	18752	ILMN_2598430	1.56237	3.24045e-11	Y
Uchl1	22223	ILMN_1225261	1.5621	3.26354e-11	Y
A730089E01Rik	NA	ILMN_1246115	1.56131	3.34757e-11	NA
Raet1c	19370	ILMN_2799851	1.561	3.37989e-11	NA
6330549D23Rik	229613	ILMN_2632257	1.55986	3.5015e-11	Y
Maml2	270118	ILMN_2457571	1.55709	3.83346e-11	Y
Pcyox1l	240334	ILMN_2684575	1.55386	4.24612e-11	Y
Dppa2	73703	ILMN_2607458	1.55358	4.2811e-11	Y
Mtap6	17760	ILMN_2439378	1.55215	4.47344e-11	NA
D030029J20Rik	NA	ILMN_1257291	1.55146	4.57381e-11	NA
Ccnd3	12445	ILMN_3131063	1.55073	4.67712e-11	Y
Spna2	20740	ILMN_1235010	1.55035	4.73181e-11	Y
Wwtr1	97064	ILMN_1219016	1.54861	4.99043e-11	Y
9130008F23Rik	71583	ILMN_1236953	1.54559	5.5009e-11	Y
Synj2	NA	ILMN_1212797	1.54509	5.58832e-11	Y
Il11ra1	16157	ILMN_1229957	1.54498	5.6029e-11	Y
E530020K13Rik	NA	ILMN_1232313	1.5395	6.70523e-11	NA
Glis2	83396	ILMN_1226316	1.53687	7.29986e-11	Y
Hspa12b	72630	ILMN_2641228	1.53556	7.6162e-11	Y
Ntn2l	18209	ILMN_1220826	1.53471	7.82467e-11	N
Sv2a	64051	ILMN_1213495	1.53444	7.8887e-11	Y
Igfbp4	16010	ILMN_1258988	1.53008	9.06975e-11	Y
Lgals3bp	19039	ILMN_1258526	1.52964	9.19431e-11	N
Rtn1	104001	ILMN_1235203	1.52907	9.36105e-11	Y
Lama1	16772	ILMN_2973288	1.52878	9.44029e-11	Y
Sparc	20692	ILMN_3059326	1.52707	9.95061e-11	Y
LOC100047651	100047651	ILMN_2445324	1.52443	1.08268e-10	Y
Dpysl2	NA	ILMN_2451389	1.52379	1.10469e-10	Y
Exoc3l	277978	ILMN_1236298	1.52375	1.10519e-10	Y
Stx11	74732	ILMN_2734340	1.52251	1.14996e-10	Y
Mfng	NA	ILMN_2631081	1.52105	1.204e-10	Y
Myc	17869	ILMN_2623526	1.52099	1.20516e-10	Y
Pbx1	NA	ILMN_2559669	1.52058	1.22047e-10	NA
Myadm	50918	ILMN_2851671	1.52048	1.22326e-10	Y
St5	76954	ILMN_1250665	1.5197	1.25366e-10	Y
Hapln1	12950	ILMN_2753342	1.51963	1.25537e-10	Y
2610042L04Rik	545015	ILMN_3014529	1.51923	1.2707e-10	NA
Arhgap18	73910	ILMN_1248002	1.51854	1.29721e-10	Y
Sh3bgrl	56726	ILMN_2636212	1.51569	1.42207e-10	Y
BC038156	270135	ILMN_2731424	1.51493	1.45415e-10	Y
Crabp1	12903	ILMN_1227671	1.51354	1.51593e-10	Y
Cxcl10	15945	ILMN_3142803	1.51161	1.61089e-10	Y
Jub	16475	ILMN_2630319	1.50991	1.70072e-10	Y
Tpd52l1	21987	ILMN_2434472	1.50966	1.71332e-10	Y
Ddit3	13198	ILMN_2652909	1.50891	1.75363e-10	Y
Bcl2	12043	ILMN_1249021	1.50834	1.78513e-10	NA
C130040J23Rik	NA	ILMN_2489154	1.50787	1.81061e-10	NA
Adamtsl1	NA	ILMN_2710211	1.50748	1.83222e-10	NA
Hecw2	329152	ILMN_2526208	1.50681	1.87085e-10	Y
Fgfbp3	72514	ILMN_2841593	1.50492	1.98294e-10	Y
2610027C15Rik	230752	ILMN_2890357	1.50466	1.99451e-10	Y
Plec1	18810	ILMN_3109360	1.50211	2.16246e-10	Y
Basp1	70350	ILMN_2611812	1.50113	2.22935e-10	Y
Glis2	83396	ILMN_2745305	1.49864	2.40943e-10	Y
Gnb4	14696	ILMN_1240125	1.49859	2.4101e-10	Y
Stat4	20849	ILMN_2614970	1.49858	2.4101e-10	Y
St7	64213	ILMN_1229827	1.49746	2.49449e-10	Y
Alms1	236266	ILMN_1239446	1.49498	2.69644e-10	Y
Sec14l1	NA	ILMN_2680307	1.49493	2.69879e-10	Y
Ilvbl	216136	ILMN_2844370	1.49339	2.83002e-10	Y
Ccdc88c	68339	ILMN_1225808	1.49294	2.86619e-10	Y
Csrp2	13008	ILMN_2721439	1.49287	2.86826e-10	Y
Lrrc49	102747	ILMN_1256378	1.49174	2.9685e-10	NA
6330407J23Rik	67412	ILMN_1218026	1.49129	3.0093e-10	N
Vstm2b	58188	ILMN_1251276	1.49107	3.02625e-10	Y
Mfng	17305	ILMN_2687661	1.49106	3.02625e-10	Y
Igsf3	NA	ILMN_1219384	1.48956	3.16938e-10	Y
LOC382058	NA	ILMN_1240671	1.48746	3.38374e-10	NA
LOC100045678	100045678	ILMN_2690556	1.48734	3.39432e-10	NA
Fbxl10	30841	ILMN_2479611	1.48689	3.43999e-10	Y
Cd44	12505	ILMN_1223697	1.48458	3.69038e-10	Y
Cacnb2	NA	ILMN_2565436	1.48404	3.74909e-10	NA
Wwtr1	97064	ILMN_2732998	1.48307	3.86307e-10	Y
Lix1	66643	ILMN_2686594	1.48299	3.86974e-10	Y
D9Ertd280e	NA	ILMN_1231836	1.48225	3.95508e-10	Y
Ghr	14600	ILMN_1253504	1.48077	4.1394e-10	N
Klf2	16598	ILMN_2604029	1.48061	4.15326e-10	Y
Ecm1	13601	ILMN_2947526	1.47771	4.54308e-10	N
Sgsm1	52850	ILMN_2692078	1.4763	4.74666e-10	Y
Aldh1a3	NA	ILMN_1237578	1.47528	4.89566e-10	NA
LOC634327	634327	ILMN_1253028	1.47247	5.338e-10	N
Nfat5	54446	ILMN_2735633	1.47232	5.35812e-10	Y
6230400G14Rik	NA	ILMN_2497575	1.47004	5.75462e-10	Y
Slc16a6	104681	ILMN_1258950	1.4691	5.91292e-10	Y
2310045A20Rik	231238	ILMN_2663281	1.46904	5.91905e-10	Y
Sri	109552	ILMN_3044633	1.46888	5.94534e-10	N
Acpp	56318	ILMN_2693019	1.4666	6.37746e-10	Y
St3gal5	20454	ILMN_3116560	1.46572	6.55059e-10	N
Cacna1g	12291	ILMN_1241838	1.46444	6.80482e-10	Y
Zc3h7a	106205	ILMN_2430275	1.46375	6.9483e-10	Y
Nlrx1	270151	ILMN_2958484	1.46153	7.43749e-10	NA
9130020K20Rik	NA	ILMN_2462678	1.46071	7.62585e-10	NA
EG665378	665378	ILMN_2881810	1.45854	8.11618e-10	Y
Plekha2	83436	ILMN_1214118	1.45822	8.19228e-10	Y
Dppa4	73693	ILMN_2593476	1.45815	8.20294e-10	N
Lrrc8c	100604	ILMN_1248696	1.45687	8.49689e-10	N
D330028D13Rik	231946	ILMN_1217670	1.45657	8.57002e-10	N
Dmxl2	235380	ILMN_2467185	1.45562	8.81475e-10	N
C530036F05Rik	NA	ILMN_2476373	1.45523	8.91505e-10	NA
BC060615	NA	ILMN_2741693	1.45502	8.9674e-10	Y
Igf2	16002	ILMN_2597769	1.45458	9.06929e-10	N
Dusp27	240892	ILMN_2644810	1.45213	9.76669e-10	Y
Cdk5r1	12569	ILMN_1259339	1.45214	9.76669e-10	Y
3230401L03Rik	NA	ILMN_1256057	1.45178	9.8674e-10	NA
LOC328950	NA	ILMN_2531251	1.44895	1.07425e-09	Y
scl0003949.1_31	NA	ILMN_2492805	1.447	1.14047e-09	NA
St5	76954	ILMN_3154820	1.44688	1.14405e-09	Y
Pdia5	72599	ILMN_2607066	1.44317	1.27887e-09	Y
Raet1b	19369	ILMN_3079461	1.44224	1.31489e-09	NA
Pkp4	227937	ILMN_2418989	1.4422	1.31563e-09	Y
LOC100045224	100045224	ILMN_2551201	1.44209	1.31929e-09	NA
Asphd2	72898	ILMN_3162247	1.43876	1.46014e-09	Y
Nppb	18158	ILMN_2726837	1.4382	1.48319e-09	Y
Slc27a2	26458	ILMN_2648445	1.4351	1.62858e-09	Y
Dapk3	13144	ILMN_2705227	1.43142	1.81588e-09	Y
Slc5a5	114479	ILMN_1250582	1.42841	1.98758e-09	N
1700011M02Rik	75443	ILMN_2601053	1.42822	1.99587e-09	N
Klhl22	224023	ILMN_1246018	1.4272	2.0565e-09	Y
Myo9a	270163	ILMN_1240806	1.42675	2.08343e-09	Y
LOC100045869	100045869	ILMN_2535306	1.42671	2.08404e-09	Y
Irf2bp2	270110	ILMN_2452255	1.4262	2.11519e-09	Y
Ankrd6	140577	ILMN_3103575	1.42413	2.25035e-09	Y
8430427H17Rik	329540	ILMN_2910020	1.4233	2.30696e-09	Y
Trim11	94091	ILMN_2435814	1.42263	2.35117e-09	Y
2310014F06Rik	NA	ILMN_1249753	1.42234	2.36993e-09	NA
Ptn	19242	ILMN_2638114	1.42218	2.37971e-09	Y
Unc5c	22253	ILMN_2461668	1.42051	2.49876e-09	Y
B230373P09Rik	NA	ILMN_2671128	1.41979	2.55212e-09	Y
A130062D16Rik	NA	ILMN_1215689	1.41967	2.56013e-09	NA
E030040P03Rik	NA	ILMN_1237935	1.41897	2.61302e-09	NA
Snai2	20583	ILMN_2647563	1.41739	2.73923e-09	N
Osr2	107587	ILMN_2781784	1.41721	2.75124e-09	Y
Col8a1	12837	ILMN_2503553	1.41555	2.89152e-09	N
Lhfp	108927	ILMN_2746887	1.41458	2.97419e-09	Y
Fbln1	14114	ILMN_2728985	1.41337	3.08271e-09	Y
BC060615	NA	ILMN_2741694	1.41231	3.17948e-09	Y
A130064M08Rik	NA	ILMN_1216700	1.41076	3.32996e-09	NA
Klf6	23849	ILMN_1232041	1.41043	3.35867e-09	Y
Batf3	381319	ILMN_2526739	1.41024	3.37231e-09	Y
Myo9a	270163	ILMN_1218921	1.40998	3.39669e-09	Y
Tex264	21767	ILMN_1247681	1.40872	3.52347e-09	Y
F2r	14062	ILMN_2740852	1.40848	3.54719e-09	Y
Akap11	219181	ILMN_2627006	1.40832	3.5618e-09	Y
AW121567	270028	ILMN_2677569	1.40634	3.77565e-09	NA
Dpysl4	26757	ILMN_2829935	1.40608	3.79998e-09	Y
2010-09-01	103080	ILMN_3105231	1.40554	3.85674e-09	N
2410088K16Rik	78650	ILMN_2606937	1.40489	3.92707e-09	NA
S100a6	20200	ILMN_2712120	1.40441	3.98171e-09	Y
Abcb1b	18669	ILMN_2918499	1.40437	3.98408e-09	N
D630036F01Rik	NA	ILMN_1243477	1.40429	3.9901e-09	NA
LOC100041290	100041290	ILMN_1248210	1.40232	4.22475e-09	Y
Pkig	18769	ILMN_3090731	1.40202	4.26011e-09	Y
A130093I21Rik	NA	ILMN_2553041	1.40174	4.29075e-09	Y
Ascl2	NA	ILMN_2750349	1.40094	4.39133e-09	NA
Fgfr2	14183	ILMN_1225071	1.40043	4.45726e-09	NA
Psmd9	67151	ILMN_2594811	1.39984	4.53369e-09	Y
Acadl	11363	ILMN_2783519	1.39936	4.59534e-09	Y
Gria1	14799	ILMN_1221295	1.39843	4.72296e-09	Y
Zdhhc15	108672	ILMN_2798576	1.39822	4.74875e-09	N
LOC100044934	100044934	ILMN_2732747	1.39705	4.90793e-09	Y
Colec12	140792	ILMN_2711663	1.39691	4.92459e-09	Y
A230021I18Rik	NA	ILMN_1239503	1.39645	4.98628e-09	NA
1110003F05Rik	NA	ILMN_1259609	1.3962	5.02114e-09	NA
BC016495	225994	ILMN_1242106	1.39615	5.02503e-09	N
Msi2h	NA	ILMN_1214668	1.39609	5.02961e-09	NA
Foxj2	60611	ILMN_1252110	1.39523	5.15791e-09	Y
Chd2	244059	ILMN_1213322	1.39441	5.2752e-09	Y
Gm50	215090	ILMN_3131846	1.39284	5.51233e-09	Y
Tpm1	22003	ILMN_2518346	1.38933	6.10256e-09	Y
Vegfa	22339	ILMN_2484527	1.38701	6.522e-09	Y
Tmem132e	270893	ILMN_1229662	1.38475	6.95656e-09	Y
Ppm1k	243382	ILMN_2923615	1.38437	7.02557e-09	N
6430527G18Rik	238330	ILMN_3109491	1.38181	7.57733e-09	Y
LOC100046891	100046891	ILMN_1237371	1.3809	7.7782e-09	Y
B230369L08Rik	NA	ILMN_1244343	1.37993	8.00056e-09	Y
Spire1	68166	ILMN_2767539	1.37746	8.59843e-09	Y
Cdkn2b	12579	ILMN_1227240	1.37627	8.87388e-09	N
Parp3	235587	ILMN_2870302	1.37513	9.17395e-09	Y
Ank	11732	ILMN_1232621	1.37499	9.2052e-09	Y
Parva	57342	ILMN_1242472	1.37478	9.25659e-09	Y
E2f2	242705	ILMN_2673776	1.37464	9.28734e-09	Y
Ncoa6	56406	ILMN_1229545	1.37364	9.55866e-09	Y
Syt9	60510	ILMN_2668020	1.37268	9.82743e-09	Y
Actc1	11464	ILMN_2767216	1.36915	1.09014e-08	N
Atxn3	110616	ILMN_2813286	1.36813	1.12184e-08	Y
Daam1	208846	ILMN_3104857	1.36733	1.14698e-08	Y
D930042A21Rik	NA	ILMN_2583351	1.36621	1.18382e-08	NA
1700022P22Rik	75558	ILMN_2698647	1.36569	1.20134e-08	Y
Lonrf3	74365	ILMN_1213378	1.36564	1.20196e-08	NA
LOC100046518	100046518	ILMN_2738123	1.36539	1.21029e-08	Y
Zfp3	193043	ILMN_1221886	1.36521	1.21561e-08	Y
Txndc13	52837	ILMN_2811282	1.36478	1.23038e-08	N
Spry3	236576	ILMN_2869082	1.36407	1.25534e-08	N
2610204M08Rik	70435	ILMN_2749595	1.3634	1.27856e-08	Y
H2-T23	15040	ILMN_2777471	1.36227	1.31965e-08	NA
Tgfbi	21810	ILMN_2727663	1.36194	1.33167e-08	Y
C330016O10Rik	NA	ILMN_2685222	1.3618	1.33617e-08	Y
Pawr	114774	ILMN_1253838	1.36069	1.3774e-08	Y
Cxadr	13052	ILMN_3089725	1.35817	1.47792e-08	Y
2600009P04Rik	NA	ILMN_1214737	1.35698	1.52928e-08	Y
4930455F23Rik	NA	ILMN_2769153	1.35668	1.54046e-08	N
Fbxo3	57443	ILMN_3131522	1.35586	1.57702e-08	Y
Ift80	68259	ILMN_1226497	1.35351	1.6854e-08	Y
Dusp6	67603	ILMN_2701321	1.35329	1.69504e-08	Y
Smtn	29856	ILMN_2695181	1.35176	1.76877e-08	Y
LOC382972	NA	ILMN_1214840	1.35115	1.7992e-08	N
Metapl1	66559	ILMN_1253142	1.35104	1.80223e-08	Y
Hebp1	15199	ILMN_2699307	1.35106	1.80223e-08	Y
Snf1lk	17691	ILMN_1239463	1.34841	1.93779e-08	Y
Lrrc36	270091	ILMN_1235822	1.34568	2.09473e-08	Y
Slc6a9	14664	ILMN_2667384	1.34508	2.12866e-08	Y
Arpp21	74100	ILMN_1241866	1.34468	2.1507e-08	Y
Ctdspl	69274	ILMN_2632489	1.34442	2.16522e-08	Y
Tmem181	77106	ILMN_1245263	1.34288	2.26245e-08	Y
Idb2	NA	ILMN_1236868	1.34284	2.26358e-08	NA
Trdmt1	13434	ILMN_2806258	1.34261	2.27717e-08	Y
4432404P07Rik	NA	ILMN_1213186	1.34091	2.38881e-08	NA
Nupr1	56312	ILMN_2742042	1.34005	2.44437e-08	Y
Ppic	19038	ILMN_2700797	1.33989	2.45191e-08	Y
A130095C03Rik	NA	ILMN_1250695	1.33989	2.45191e-08	NA
Fgf22	67112	ILMN_2604814	1.33827	2.56073e-08	Y
LOC380888	NA	ILMN_1256871	1.33699	2.65121e-08	N
Mapk1ip1	69546	ILMN_1224936	1.33638	2.69271e-08	Y
Kdelr3	105785	ILMN_2675697	1.33617	2.70726e-08	Y
5630401D06Rik	NA	ILMN_2468405	1.33419	2.8611e-08	Y
Ank2	109676	ILMN_3079138	1.33312	2.94652e-08	N
LOC332433	NA	ILMN_2527062	1.33184	3.05063e-08	N
Lrp2	14725	ILMN_2735522	1.33136	3.09071e-08	Y
Ring1	NA	ILMN_2770715	1.33102	3.11923e-08	Y
Spire1	68166	ILMN_3115149	1.33095	3.12102e-08	Y
Rgs17	56533	ILMN_1249809	1.33	3.20316e-08	Y
Nfatc1	18018	ILMN_2648455	1.32917	3.27325e-08	N
Vps8	209018	ILMN_2668189	1.32848	3.33203e-08	Y
Camta1	100072	ILMN_2481026	1.32761	3.41419e-08	Y
Acvr1	11477	ILMN_2660103	1.32736	3.43193e-08	Y
Scn3a	20269	ILMN_1218700	1.32739	3.43193e-08	Y
Gabrb3	14402	ILMN_3120335	1.32736	3.43193e-08	Y
Def6	23853	ILMN_2595842	1.32676	3.48916e-08	Y
Adam23	23792	ILMN_1230599	1.32671	3.49118e-08	Y
Tap2	21355	ILMN_2686721	1.32484	3.67314e-08	Y
Cdk7	NA	ILMN_1250900	1.3241	3.74931e-08	NA
Ppfibp2	19024	ILMN_2760001	1.32323	3.83914e-08	Y
Col18a1	12822	ILMN_2735184	1.32272	3.89316e-08	Y
Nudt7	NA	ILMN_2773276	1.32254	3.91063e-08	NA
Tor3a	NA	ILMN_2422743	1.32247	3.91553e-08	Y
Larp7	28036	ILMN_2637015	1.32073	4.10903e-08	Y
LOC100046883	100046883	ILMN_2679037	1.32045	4.13954e-08	Y
Zfp91-cntf	664779	ILMN_2739562	1.3198	4.21435e-08	N
A130010C12Rik	NA	ILMN_2491182	1.31953	4.24382e-08	Y
Nox4	50490	ILMN_2698499	1.31948	4.24691e-08	N
Lepre1	56401	ILMN_2738468	1.31758	4.4801e-08	N
Ptrf	19285	ILMN_2498471	1.3163	4.6399e-08	Y
Man2a1	17158	ILMN_1239578	1.31604	4.67185e-08	Y
Chd5	269610	ILMN_3145636	1.3136	4.99366e-08	Y
6332401O19Rik	319832	ILMN_1259919	1.31315	5.05514e-08	Y
BC028528	229600	ILMN_2656422	1.31231	5.17286e-08	Y
Trp53	NA	ILMN_1231006	1.3105	5.43469e-08	NA
Ebf3	13593	ILMN_2714455	1.30893	5.67003e-08	N
1110067B18Rik	NA	ILMN_2514723	1.30876	5.69341e-08	NA
Nf1	NA	ILMN_1231104	1.30584	6.16759e-08	Y
C430002D13Rik	NA	ILMN_2571616	1.30549	6.2236e-08	NA
Dtna	13527	ILMN_1222187	1.30469	6.35393e-08	Y
Ripk2	192656	ILMN_2634970	1.30404	6.46695e-08	Y
S100a11	20195	ILMN_2883392	1.30228	6.77755e-08	Y
Cplx2	12890	ILMN_1238436	1.30207	6.81409e-08	N
Ccdc88a	108686	ILMN_1258136	1.30142	6.9302e-08	N
scl0001233.1_26	NA	ILMN_1238324	1.30112	6.98002e-08	Y
4632407F12Rik	NA	ILMN_2711532	1.30037	7.12342e-08	Y
Pgpep1	66522	ILMN_2846254	1.29949	7.2937e-08	Y
Araf	NA	ILMN_1216083	1.299	7.3902e-08	Y
Usp13	72607	ILMN_2422325	1.29779	7.6291e-08	Y
Gnaz	14687	ILMN_3161289	1.29765	7.65516e-08	Y
Grin2b	14812	ILMN_2547237	1.29739	7.70578e-08	Y
Dnalc1	105000	ILMN_1223359	1.29705	7.76968e-08	Y
scl000205.1_10	NA	ILMN_2486945	1.29685	7.80825e-08	NA
Ibtk	108837	ILMN_2575324	1.29681	7.81148e-08	N
D330038K10Rik	NA	ILMN_2416559	1.29581	8.02342e-08	NA
2810047L02Rik	NA	ILMN_1247842	1.29551	8.0813e-08	NA
Glrx2	69367	ILMN_3096267	1.29516	8.15079e-08	N
Mfap4	76293	ILMN_2633350	1.29503	8.17474e-08	N
Ap1m1	11767	ILMN_2984647	1.29493	8.19253e-08	Y
LOC100047863	100047863	ILMN_2605917	1.2943	8.33204e-08	Y
Catsper2	212670	ILMN_2721083	1.29368	8.4682e-08	Y
Tcf19	106795	ILMN_2624827	1.29316	8.58668e-08	Y
Klhdc5	232539	ILMN_2522542	1.292	8.85229e-08	Y
D15Wsu169e	223666	ILMN_2985305	1.29031	9.26858e-08	Y
Sox2	NA	ILMN_2656102	1.28901	9.59411e-08	Y
Spsb1	74646	ILMN_1224336	1.2889	9.6148e-08	Y
Pxmp4	59038	ILMN_2688639	1.28743	1.00047e-07	Y
Rab5b	NA	ILMN_1237467	1.28731	1.00317e-07	NA
Rpo1-4	NA	ILMN_1230860	1.28616	1.03502e-07	NA
6330503C03Rik	76156	ILMN_2869623	1.28519	1.06192e-07	Y
Tln2	70549	ILMN_2450506	1.2849	1.0693e-07	Y
Derl2	116891	ILMN_2685125	1.2845	1.07993e-07	N
Gpsm1	67839	ILMN_2967622	1.28178	1.15937e-07	Y
Fnbp1	14269	ILMN_1255974	1.28011	1.2107e-07	Y
6430562A12Rik	NA	ILMN_2557626	1.2792	1.23986e-07	NA
Chst7	60322	ILMN_1216374	1.27893	1.2485e-07	N
Rcbtb2	105670	ILMN_2812087	1.27746	1.29699e-07	N
F2rl1	14063	ILMN_2866267	1.27648	1.3301e-07	NA
Dab1	13131	ILMN_2601072	1.27434	1.40813e-07	Y
Gpc3	14734	ILMN_2832979	1.27407	1.41808e-07	Y
Frmd4a	NA	ILMN_1215203	1.27396	1.42143e-07	Y
Map3k14	53859	ILMN_2665050	1.27362	1.43382e-07	Y
scl0004029.1_17	NA	ILMN_1215363	1.27346	1.43917e-07	NA
Tmod2	50876	ILMN_3114546	1.27284	1.46244e-07	Y
C030045D06Rik	109294	ILMN_3065921	1.27057	1.5545e-07	Y
Wrb	NA	ILMN_2473122	1.27041	1.56041e-07	Y
Mad2l1	56150	ILMN_2778872	1.26926	1.60884e-07	Y
B230217C12Rik	68127	ILMN_3040617	1.26899	1.61972e-07	Y
Igf2bp2	319765	ILMN_2974720	1.26868	1.63225e-07	Y
Rab32	67844	ILMN_1221274	1.26838	1.64303e-07	N
Tmem178	68027	ILMN_2650475	1.26728	1.68994e-07	N
Mtap2	17756	ILMN_3137552	1.26722	1.69202e-07	Y
Sv2a	NA	ILMN_2702887	1.26703	1.69861e-07	Y
scl000490.1_983	NA	ILMN_1225849	1.26705	1.69861e-07	NA
Prkx	19108	ILMN_1238289	1.26697	1.70055e-07	Y
Tshz1	110796	ILMN_1216265	1.26334	1.87219e-07	N
LOC100036521	100036521	ILMN_1260397	1.26294	1.89173e-07	NA
Hspg2	NA	ILMN_2520249	1.26061	2.01345e-07	Y
Dusp15	252864	ILMN_2675090	1.25853	2.12755e-07	Y
Nav1	215690	ILMN_2883016	1.25781	2.16705e-07	Y
LOC100047260	100047260	ILMN_2739156	1.25687	2.22153e-07	Y
2005-09-01	18951	ILMN_2828265	1.2566	2.23522e-07	Y
Tnfrsf22	NA	ILMN_2522818	1.25629	2.25295e-07	N
Ctsf	56464	ILMN_2615879	1.25387	2.39906e-07	Y
Cort	12854	ILMN_2955725	1.25378	2.40302e-07	Y
Trp53bp1	27223	ILMN_2433547	1.25373	2.40536e-07	Y
Scube3	268935	ILMN_2780286	1.25357	2.41385e-07	Y
Nos3	18127	ILMN_2788593	1.25331	2.42934e-07	Y
Ankrd6	140577	ILMN_1235975	1.25276	2.46337e-07	Y
Mxd4	17122	ILMN_2839886	1.25202	2.51027e-07	Y
E030038D23Rik	NA	ILMN_1249710	1.25194	2.51384e-07	NA
3100002J23Rik	75429	ILMN_2635708	1.25147	2.54489e-07	N
A930004J17Rik	NA	ILMN_1212958	1.25119	2.56249e-07	NA
Mid1	17318	ILMN_3159435	1.25103	2.57088e-07	Y
Igfbp5	16011	ILMN_2964324	1.25011	2.63233e-07	Y
Msn	NA	ILMN_1229193	1.2485	2.74434e-07	NA
2610024B07Rik	NA	ILMN_1252402	1.24759	2.80994e-07	NA
2310047C21Rik	NA	ILMN_1225109	1.24711	2.8446e-07	NA
BC023488	NA	ILMN_1258727	1.24603	2.92724e-07	N
E130006D01Rik	NA	ILMN_2742252	1.24452	3.04302e-07	NA
Epb4.1l2	NA	ILMN_1224211	1.24372	3.10801e-07	NA
H2-Q7	15018	ILMN_2924419	1.24363	3.11374e-07	Y
Tomm22	NA	ILMN_2444077	1.24324	3.14242e-07	Y
Palld	72333	ILMN_2431965	1.24316	3.14776e-07	NA
Rasal2	226525	ILMN_1233634	1.24299	3.16023e-07	Y
4933428G20Rik	58996	ILMN_1247490	1.2428	3.17268e-07	Y
Rnf182	328234	ILMN_2942628	1.24198	3.24124e-07	Y
Hspg2	15530	ILMN_2685329	1.24186	3.25009e-07	Y
LOC212399	NA	ILMN_1244312	1.24173	3.25958e-07	NA
Spnb1	NA	ILMN_2660754	1.24149	3.27683e-07	NA
A130099L09Rik	NA	ILMN_2568269	1.24009	3.39222e-07	NA
LOC100043126	100043126	ILMN_2432886	1.23757	3.62092e-07	N
LOC100046608	100046608	ILMN_2706514	1.23527	3.83528e-07	N
BC033915	70661	ILMN_1237769	1.23399	3.96217e-07	Y
Cby1	73739	ILMN_1215039	1.23188	4.18763e-07	Y
Rsad2	58185	ILMN_1225204	1.22702	4.73909e-07	Y
9630044E13Rik	NA	ILMN_1221035	1.22508	4.978e-07	NA
Cables1	63955	ILMN_1217097	1.22477	5.01662e-07	Y
Junb	16477	ILMN_1220034	1.22414	5.09811e-07	Y
Dtna	13527	ILMN_2625949	1.2241	5.10021e-07	Y
4930402I24Rik	NA	ILMN_1256680	1.22388	5.12523e-07	Y
Rlf	109263	ILMN_1256245	1.22341	5.18355e-07	NA
D930005D10Rik	231858	ILMN_2717228	1.2228	5.26202e-07	Y
scl000260.1_64	NA	ILMN_2439114	1.22261	5.28166e-07	NA
Mfsd10	68294	ILMN_2836586	1.22236	5.31017e-07	N
Foxd4	14237	ILMN_2744317	1.22147	5.43129e-07	Y
Insl6	27356	ILMN_2677859	1.221	5.49555e-07	N
Cxcl14	NA	ILMN_2659426	1.22092	5.50208e-07	Y
Tmsb4x	19241	ILMN_2806159	1.2201	5.61882e-07	Y
Pcnp	76302	ILMN_2667983	1.21877	5.80965e-07	N
Adprh	11544	ILMN_2595704	1.21823	5.88749e-07	Y
Mycbp2	105689	ILMN_1238676	1.21793	5.92304e-07	N
Ctsw	13041	ILMN_2721399	1.21671	6.11404e-07	Y
A830021G05Rik	NA	ILMN_2576801	1.21633	6.1684e-07	NA
Cnn2	12798	ILMN_2596369	1.21528	6.33418e-07	Y
4930429B21Rik	67576	ILMN_2688663	1.21447	6.46841e-07	NA
Frmd4a	NA	ILMN_2429552	1.21374	6.58886e-07	NA
Ybx3	NA	ILMN_1246770	1.21299	6.71347e-07	NA
Icam1	15894	ILMN_2896601	1.21282	6.74051e-07	Y
Traf3	22031	ILMN_2439638	1.21222	6.84362e-07	Y
Kcnh2	16511	ILMN_1244402	1.21177	6.91687e-07	Y
Nav1	NA	ILMN_2506489	1.21126	7.00664e-07	Y
2310016E02Rik	67695	ILMN_1214401	1.21036	7.17032e-07	Y
Slmo1	225655	ILMN_2652270	1.21028	7.18118e-07	Y
Mmp2	17390	ILMN_2678218	1.21015	7.2012e-07	Y
Akr1b3	11677	ILMN_2591917	1.20992	7.2412e-07	NA
Itgav	16410	ILMN_1238119	1.20937	7.33821e-07	NA
LOC677144	677144	ILMN_2641150	1.20925	7.35762e-07	Y
Arvcf	NA	ILMN_1257452	1.20874	7.45074e-07	NA
3110006E14Rik	76980	ILMN_1239445	1.20862	7.47155e-07	Y
Tgfb2	21808	ILMN_1225196	1.20779	7.63079e-07	Y
Rab11fip5	52055	ILMN_3139693	1.20701	7.78027e-07	Y
B230353O14Rik	NA	ILMN_1237715	1.20694	7.79045e-07	NA
LOC100046025	100046025	ILMN_1223496	1.20552	8.07469e-07	NA
2310014H01Rik	76448	ILMN_1252831	1.20236	8.74732e-07	Y
1700001E04Rik	75438	ILMN_2724055	1.20219	8.78017e-07	NA
Phtf1	NA	ILMN_2615864	1.20184	8.85689e-07	Y
Hmgn3	94353	ILMN_2644719	1.2014	8.94917e-07	Y
Aifm2	71361	ILMN_1259418	1.20078	9.0844e-07	Y
Ovgp1	12659	ILMN_2600928	1.20069	9.09982e-07	Y
Prkx	19108	ILMN_2879858	1.1985	9.61226e-07	Y
2410127L17Rik	67383	ILMN_3022895	1.19833	9.64912e-07	Y
LOC100043189	100043189	ILMN_1225840	1.19772	9.79924e-07	NA
Plcl2	224860	ILMN_1228330	1.19732	9.8971e-07	Y
Spna2	NA	ILMN_2618634	1.19469	1.05734e-06	Y
1700105P06Rik	NA	ILMN_1248659	1.19454	1.06078e-06	Y
Baz1a	217578	ILMN_1227401	1.1944	1.06398e-06	N
LOC677319	677319	ILMN_2681551	1.19437	1.06418e-06	Y
4933411D12Rik	NA	ILMN_2474666	1.19431	1.06541e-06	NA
Efna5	13640	ILMN_2757641	1.19422	1.06673e-06	Y
B230343A10Rik	NA	ILMN_2468473	1.19415	1.06812e-06	N
Igfbp4	NA	ILMN_2694955	1.19408	1.06933e-06	Y
Hes3	15207	ILMN_2701992	1.19335	1.08802e-06	Y
Syn1	20964	ILMN_2762083	1.19192	1.12768e-06	Y
Vcl	22330	ILMN_2419138	1.19174	1.13236e-06	Y
Magi1	14924	ILMN_3133835	1.19127	1.14495e-06	Y
9330188B09Rik	NA	ILMN_1222736	1.19112	1.14882e-06	NA
Plxnc1	NA	ILMN_2481902	1.1907	1.1607e-06	Y
Drctnnb1a	NA	ILMN_2771087	1.18992	1.18381e-06	Y
9530077C05Rik	68283	ILMN_2833152	1.18869	1.22009e-06	Y
Dido1	23856	ILMN_1245250	1.18859	1.22255e-06	Y
Rage	26448	ILMN_2661520	1.18784	1.24507e-06	Y
Ptp4a3	19245	ILMN_2655260	1.18758	1.25215e-06	Y
Kcns2	NA	ILMN_2417936	1.18715	1.26514e-06	Y
5031425E22Rik	NA	ILMN_2747802	1.18691	1.27237e-06	NA
Snapc3	77634	ILMN_2903698	1.18607	1.29885e-06	Y
0710007G10Rik	NA	ILMN_1237581	1.18566	1.31112e-06	NA
6330407J23Rik	67412	ILMN_1233535	1.18482	1.33922e-06	N
AW551984	244810	ILMN_1215599	1.18445	1.35109e-06	N
scl000959.1_2	NA	ILMN_1216602	1.18365	1.37798e-06	Y
2410002I01Rik	78777	ILMN_2775300	1.18305	1.39766e-06	Y
Usp44	327799	ILMN_2741066	1.18248	1.4172e-06	Y
Snca	20617	ILMN_3059393	1.18247	1.4172e-06	N
Sos2	NA	ILMN_1235158	1.18206	1.43137e-06	N
Vat1l	270097	ILMN_1226356	1.18086	1.47461e-06	Y
Fndc3b	72007	ILMN_2862567	1.18053	1.48624e-06	Y
Ppfibp1	67533	ILMN_3150724	1.18017	1.49927e-06	Y
C530027B15Rik	NA	ILMN_1233501	1.17916	1.53693e-06	NA
8030402P03Rik	NA	ILMN_2585137	1.17713	1.61742e-06	NA
Frmd6	319710	ILMN_2828916	1.17612	1.65802e-06	Y
Plau	18792	ILMN_2629582	1.17563	1.67786e-06	N
9830144J08Rik	NA	ILMN_1253668	1.17532	1.68924e-06	NA
Ptpn21	24000	ILMN_1222733	1.1746	1.71725e-06	Y
B930075F07	NA	ILMN_1247127	1.17434	1.72743e-06	Y
Pcyt1b	236899	ILMN_1232402	1.17411	1.73597e-06	Y
Ddit3	13198	ILMN_2927373	1.17324	1.77396e-06	Y
AI504432	NA	ILMN_1226048	1.17221	1.81931e-06	NA
Prps2	110639	ILMN_1234614	1.17192	1.83076e-06	N
LOC386094	NA	ILMN_2538152	1.17192	1.83076e-06	NA
Smtn	29856	ILMN_2955973	1.1714	1.85399e-06	Y
4732473B16Rik	100342	ILMN_2724469	1.17113	1.86472e-06	Y
Fgf13	14168	ILMN_2745480	1.17111	1.86474e-06	N
2810022L02Rik	67198	ILMN_2645865	1.17031	1.90205e-06	Y
3110045I18Rik	NA	ILMN_1246445	1.16907	1.96117e-06	NA
Gng12	14701	ILMN_1248949	1.16578	2.12425e-06	Y
2810407C02Rik	NA	ILMN_1230908	1.16574	2.12527e-06	NA
Mpp7	NA	ILMN_2416620	1.16391	2.22135e-06	N
Gli3	14634	ILMN_2449396	1.16349	2.2436e-06	Y
scl0003799.1_2	NA	ILMN_1236010	1.16334	2.25107e-06	NA
Unc45b	217012	ILMN_3153940	1.162	2.32481e-06	Y
Fas	14102	ILMN_2902979	1.16187	2.33154e-06	N
Nipa1	233280	ILMN_2705349	1.16141	2.35595e-06	N
Polh	80905	ILMN_1253779	1.16065	2.39939e-06	Y
2810030E01Rik	72668	ILMN_2896976	1.16006	2.43287e-06	NA
Impact	16210	ILMN_2760977	1.15965	2.45682e-06	Y
LOC100047762	100047762	ILMN_1217043	1.1587	2.51253e-06	Y
LOC100046608	100046608	ILMN_1215796	1.15856	2.51882e-06	N
Rasa3	19414	ILMN_2637714	1.15856	2.51882e-06	Y
C130085D15Rik	NA	ILMN_2584915	1.15801	2.55049e-06	NA
Tnfrsf21	94185	ILMN_2464573	1.15572	2.69381e-06	N
Dync1li1	235661	ILMN_1255255	1.15501	2.74075e-06	N
Prickle1	106042	ILMN_1224069	1.15424	2.79297e-06	Y
Actn3	11474	ILMN_2708303	1.15419	2.79537e-06	Y
Glipr2	384009	ILMN_3053593	1.15406	2.80297e-06	Y
Tpm1	22003	ILMN_3007072	1.15388	2.81445e-06	Y
Tapbp	NA	ILMN_1226819	1.15358	2.83399e-06	Y
Tmem2	83921	ILMN_2430220	1.15307	2.86721e-06	Y
Hsd17b12	NA	ILMN_1234796	1.15159	2.9714e-06	NA
6030413G23Rik	NA	ILMN_1227785	1.15142	2.98231e-06	N
Sri	109552	ILMN_3120014	1.15101	3.01203e-06	N
Fgd4	NA	ILMN_2610084	1.15088	3.01998e-06	N
Slco4a1	108115	ILMN_2661340	1.15069	3.03263e-06	N
Mmd	67468	ILMN_2674575	1.15006	3.07938e-06	Y
C630030A18Rik	NA	ILMN_2577790	1.14985	3.09431e-06	NA
Sec14l1	74136	ILMN_2680308	1.14901	3.15634e-06	Y
B830007D08Rik	NA	ILMN_1230345	1.14768	3.26016e-06	N
2810410A03Rik	NA	ILMN_1243249	1.14762	3.26268e-06	Y
Adam9	11502	ILMN_2649502	1.14688	3.32241e-06	Y
D430013K02	NA	ILMN_2740558	1.14672	3.33401e-06	Y
L3mbtl3	237339	ILMN_2815479	1.14669	3.33483e-06	Y
Ng23	78376	ILMN_1239632	1.14645	3.35295e-06	Y
Igfbp5	NA	ILMN_2682613	1.14309	3.63278e-06	NA
5930404A08Rik	NA	ILMN_2557028	1.14238	3.69219e-06	NA
Rasal2	226525	ILMN_1217344	1.1422	3.70643e-06	Y
Mtap	66902	ILMN_2742867	1.14015	3.89397e-06	N
Csnk2a1	12995	ILMN_1223808	1.13995	3.90928e-06	Y
Glipr2	NA	ILMN_2773900	1.13951	3.94685e-06	Y
3110007F17Rik	73061	ILMN_2867158	1.13951	3.94685e-06	N
Nol3	78688	ILMN_2638889	1.13943	3.94994e-06	Y
Ela1	109901	ILMN_2693403	1.13945	3.94994e-06	N
Dgkz	104418	ILMN_2915059	1.13873	4.01587e-06	Y
Slc12a7	20499	ILMN_2650953	1.13767	4.11824e-06	Y
Mtmr11	194126	ILMN_2642922	1.13621	4.26304e-06	Y
Nid1	18073	ILMN_2814005	1.13617	4.26492e-06	N
1110012F10Rik	NA	ILMN_1243561	1.13452	4.43226e-06	NA
Nrxn2	18190	ILMN_3015003	1.13395	4.49046e-06	NA
Mcph1	244329	ILMN_2752754	1.13372	4.51347e-06	Y
Hspa1a	193740	ILMN_2829594	1.13303	4.58922e-06	Y
Qprt	67375	ILMN_2591754	1.13284	4.6079e-06	Y
Tnrc6c	217351	ILMN_2493521	1.13176	4.72571e-06	Y
Parn	NA	ILMN_1220936	1.13124	4.77948e-06	NA
Ccbl2	229905	ILMN_1231939	1.12827	5.1333e-06	N
Cpt1c	78070	ILMN_2734560	1.12815	5.14618e-06	Y
Trps1	NA	ILMN_1226073	1.12735	5.2378e-06	NA
Ckb	12709	ILMN_1224754	1.12647	5.34952e-06	Y
1810037K07Rik	NA	ILMN_2446990	1.12611	5.39512e-06	Y
Sgcb	24051	ILMN_1222716	1.12596	5.40832e-06	Y
Mad2l1	56150	ILMN_2776857	1.12595	5.40832e-06	Y
Vps8	209018	ILMN_1244148	1.1255	5.46473e-06	Y
LOC547380	547380	ILMN_2759853	1.1239	5.67254e-06	Y
Lsm14b	241846	ILMN_2613313	1.12286	5.81271e-06	Y
Acy1l2	242377	ILMN_3160507	1.12237	5.87741e-06	Y
1700109H08Rik	77036	ILMN_1225045	1.1222	5.89801e-06	Y
Dok1	13448	ILMN_2704141	1.1221	5.91045e-06	Y
Dnajc27	217378	ILMN_2618831	1.12193	5.93146e-06	Y
Ntn2l	18209	ILMN_2615312	1.12183	5.94293e-06	N
Hmgn3	94353	ILMN_1247704	1.12144	5.99809e-06	Y
LOC385392	NA	ILMN_1218446	1.12055	6.11958e-06	NA
Osbpl1a	64291	ILMN_2577039	1.1197	6.24506e-06	Y
Cpeb4	NA	ILMN_1257184	1.11928	6.30317e-06	NA
Sft2d3	67158	ILMN_1238927	1.11827	6.45476e-06	Y
Mobkl2a	208228	ILMN_2557635	1.11722	6.61575e-06	N
Herpud2	80517	ILMN_2751158	1.11714	6.62551e-06	N
Sdc4	20971	ILMN_2728729	1.11598	6.79861e-06	Y
Hebp2	56016	ILMN_2710455	1.11557	6.85343e-06	Y
Nek3	23954	ILMN_2979307	1.11539	6.87759e-06	Y
Impa2	114663	ILMN_2662160	1.11424	7.06455e-06	Y
Kif13a	16553	ILMN_2641876	1.11412	7.08082e-06	Y
Ankrd17	81702	ILMN_3126458	1.11346	7.19244e-06	Y
1600021P15Rik	239796	ILMN_1212632	1.11324	7.2239e-06	Y
D9Ertd392e	NA	ILMN_1227277	1.11301	7.25706e-06	NA
2310047C04Rik	224170	ILMN_2942314	1.1129	7.26932e-06	N
Nav1	215690	ILMN_2647873	1.11266	7.30874e-06	Y
Tmem2	83921	ILMN_3113437	1.11229	7.36588e-06	Y
Nphp3	NA	ILMN_2438221	1.11213	7.39112e-06	NA
EG240038	240038	ILMN_1244199	1.11166	7.46147e-06	NA
C130092E12	NA	ILMN_2448997	1.11115	7.54031e-06	Y
Kif5c	16574	ILMN_1216662	1.11107	7.55072e-06	N
LOC100046770	100046770	ILMN_1212989	1.11092	7.57186e-06	Y
Iqgap2	544963	ILMN_2427307	1.11083	7.58377e-06	Y
B230205C01Rik	NA	ILMN_1238986	1.11005	7.7178e-06	NA
C330013J21Rik	NA	ILMN_2594187	1.10819	8.05643e-06	NA
D4Ertd681e	NA	ILMN_1217817	1.10686	8.30045e-06	NA
Phtf1	18685	ILMN_2939522	1.10679	8.31051e-06	Y
Irf2bp2	270110	ILMN_1239801	1.10676	8.31236e-06	Y
H2-K1	14972	ILMN_2588139	1.10661	8.33862e-06	Y
Loxl1	16949	ILMN_1255871	1.10597	8.45347e-06	N
Psmb8	NA	ILMN_1226683	1.10596	8.45347e-06	Y
Abhd10	213012	ILMN_1231518	1.1054	8.55396e-06	Y
Mybl2	17865	ILMN_2637886	1.10515	8.59992e-06	Y
Macf1	NA	ILMN_2444984	1.105	8.6273e-06	N
Fstl	NA	ILMN_2525049	1.10382	8.86329e-06	Y
2810022L02Rik	67198	ILMN_2686003	1.10367	8.88663e-06	Y
4732435K05Rik	NA	ILMN_2557957	1.1035	8.9179e-06	NA
Rttn	NA	ILMN_1222029	1.10312	8.99198e-06	NA
C330005L02Rik	NA	ILMN_2434798	1.10231	9.15157e-06	Y
D330001F19Rik	NA	ILMN_1259917	1.10229	9.15275e-06	NA
4930422G04Rik	71643	ILMN_1243091	1.1022	9.1675e-06	Y
Apbb1	11785	ILMN_2623591	1.1019	9.22409e-06	N
Slc25a4	11739	ILMN_1248759	1.10172	9.26119e-06	NA
Lrrc27	76612	ILMN_1247028	1.1009	9.43645e-06	N
Rpe	66646	ILMN_1255006	1.09685	1.03855e-05	Y
D430004H20Rik	NA	ILMN_2579432	1.09645	1.04735e-05	NA
D17H6S56E-5	110956	ILMN_1260061	1.09572	1.0653e-05	NA
Vwa2	240675	ILMN_1222725	1.09552	1.07007e-05	Y
4833442J19Rik	320204	ILMN_3160574	1.09527	1.07586e-05	N
Slc6a15	103098	ILMN_1258914	1.09504	1.08124e-05	Y
Trrp1	NA	ILMN_1257053	1.09495	1.08315e-05	NA
Iqwd1	74106	ILMN_2608666	1.09459	1.09203e-05	Y
Stk19	54402	ILMN_1232972	1.09417	1.10243e-05	Y
Lix1	NA	ILMN_2686593	1.09412	1.10333e-05	Y
5830467E07Rik	NA	ILMN_2614843	1.09398	1.10648e-05	NA
Hivep3	NA	ILMN_2466021	1.09381	1.1105e-05	Y
2700060E02Rik	68045	ILMN_2621544	1.09361	1.11519e-05	Y
Rb1	19645	ILMN_2679619	1.09279	1.13563e-05	Y
Lsm14b	241846	ILMN_2782663	1.09193	1.15818e-05	Y
C030045D06Rik	109294	ILMN_2465578	1.09179	1.16144e-05	Y
Gbp2	14469	ILMN_3047389	1.08995	1.21181e-05	N
LOC100044566	100044566	ILMN_2719784	1.08946	1.22497e-05	Y
C130060B01Rik	NA	ILMN_1217147	1.08915	1.23213e-05	NA
Slc7a7	NA	ILMN_2723826	1.08894	1.23778e-05	Y
Rrad	NA	ILMN_1219106	1.08851	1.24927e-05	N
9830166G06Rik	NA	ILMN_1249029	1.08722	1.28706e-05	Y
Rab1b	76308	ILMN_2887208	1.08558	1.33687e-05	Y
Rab33a	19337	ILMN_3161828	1.08483	1.35904e-05	Y
2310007H09Rik	76429	ILMN_2600720	1.08173	1.45505e-05	Y
LOC386005	NA	ILMN_2538029	1.08039	1.50051e-05	NA
Mylk	107589	ILMN_1218347	1.08021	1.50539e-05	Y
Tmem119	231633	ILMN_3001322	1.07935	1.53435e-05	Y
Sord	20322	ILMN_2758198	1.07853	1.56203e-05	Y
Ypel5	383295	ILMN_1251071	1.07698	1.6155e-05	N
9630031F12Rik	58227	ILMN_2651582	1.0769	1.61716e-05	N
Egln3	112407	ILMN_2605819	1.0769	1.61716e-05	Y
Wasf2	242687	ILMN_2495363	1.07653	1.62971e-05	Y
Camk4	NA	ILMN_1229721	1.07591	1.65146e-05	N
Trmt2a	15547	ILMN_2682887	1.07588	1.65199e-05	Y
Zfp560	434377	ILMN_3078349	1.07537	1.66954e-05	Y
Prkaa2	108079	ILMN_2803138	1.07511	1.67831e-05	Y
Fetub	59083	ILMN_2761645	1.07495	1.68377e-05	Y
E030007N04Rik	NA	ILMN_1226755	1.07468	1.69288e-05	NA
Aard	239435	ILMN_1237572	1.07433	1.70552e-05	Y
Msn	17698	ILMN_2694960	1.07422	1.70898e-05	N
Emp3	13732	ILMN_1248028	1.07414	1.71143e-05	Y
Slc4a8	59033	ILMN_2514202	1.07379	1.72401e-05	N
Gng10	14700	ILMN_2672597	1.07335	1.74031e-05	Y
1110034G24Rik	73747	ILMN_1228053	1.07314	1.74646e-05	Y
Xpr1	19775	ILMN_1214765	1.07227	1.77989e-05	Y
Sesn1	140742	ILMN_2654074	1.07229	1.77989e-05	Y
Jdp2	81703	ILMN_2663585	1.07175	1.80007e-05	Y
Trim3	55992	ILMN_3134607	1.0712	1.82198e-05	N
Shmt2	108037	ILMN_2702703	1.07112	1.82365e-05	Y
Plekha3	83435	ILMN_1243812	1.07102	1.82706e-05	N
Stra13	20892	ILMN_1226798	1.07065	1.84224e-05	NA
LOC216674	NA	ILMN_1244066	1.07038	1.85291e-05	NA
Arhgef18	102098	ILMN_2612125	1.0698	1.8759e-05	Y
Ghr	NA	ILMN_1247348	1.06928	1.89726e-05	NA
1810043M20Rik	NA	ILMN_2544418	1.06922	1.89873e-05	NA
Snta1	20648	ILMN_2734142	1.06807	1.9487e-05	Y
2610042F04Rik	NA	ILMN_2544368	1.06773	1.96373e-05	NA
Arhgap8	NA	ILMN_1248312	1.06738	1.97894e-05	NA
Col18a1	12822	ILMN_1225839	1.0664	2.02298e-05	Y
Pde7a	18583	ILMN_2604556	1.06604	2.03797e-05	N
Smarca3	NA	ILMN_2742680	1.06532	2.0717e-05	NA
Stc1	20855	ILMN_2777319	1.06451	2.10825e-05	Y
Adarb1	110532	ILMN_3105343	1.06444	2.11068e-05	Y
Col4a2	12827	ILMN_2822579	1.06425	2.11887e-05	Y
Chic1	12212	ILMN_2816660	1.06382	2.13892e-05	Y
LOC386330	NA	ILMN_1232093	1.06277	2.1892e-05	NA
Cbfa2t2	12396	ILMN_2752204	1.06243	2.20481e-05	Y
F730003H07Rik	NA	ILMN_1259069	1.06221	2.21398e-05	NA
Slc27a2	26458	ILMN_2515273	1.061	2.27527e-05	Y
AI450540	226252	ILMN_2704690	1.06067	2.29177e-05	Y
Plxnd1	67784	ILMN_1214608	1.05958	2.3465e-05	Y
D930015E06Rik	229473	ILMN_2977535	1.0589	2.38135e-05	Y
4930565A21Rik	NA	ILMN_2590411	1.05756	2.45132e-05	NA
Gmpr	66355	ILMN_2602581	1.05687	2.48818e-05	N
E530003F24Rik	NA	ILMN_2577511	1.05678	2.49242e-05	Y
Slc10a7	76775	ILMN_3162636	1.0567	2.49607e-05	Y
Sertad2	58172	ILMN_3151510	1.056	2.53344e-05	Y
Paqr7	71904	ILMN_1222036	1.05597	2.53419e-05	Y
Sfi1	78887	ILMN_1256699	1.0559	2.53697e-05	Y
Ostf1	20409	ILMN_2744398	1.05511	2.58034e-05	Y
Lrrfip1	16978	ILMN_2841753	1.05378	2.65618e-05	Y
D030074E01Rik	75964	ILMN_3160672	1.0537	2.65958e-05	Y
Shroom3	27428	ILMN_3085841	1.05292	2.70429e-05	Y
Tubd1	56427	ILMN_2464061	1.05251	2.72924e-05	N
LOC100046457	100046457	ILMN_2642012	1.05172	2.77533e-05	Y
Pbrm1	66923	ILMN_2667709	1.05139	2.79391e-05	Y
Cryab	12955	ILMN_2840213	1.05043	2.8529e-05	Y
Sox12	20667	ILMN_3026635	1.05001	2.87925e-05	Y
Cltb	74325	ILMN_2791059	1.04924	2.92955e-05	Y
Zfp704	170753	ILMN_1225146	1.04863	2.96685e-05	Y
Rad54l	NA	ILMN_2545576	1.04819	2.99547e-05	NA
Fxyd6	59095	ILMN_2609998	1.04702	3.07067e-05	Y
Stk16	20872	ILMN_1236046	1.04699	3.07114e-05	Y
1110004P21Rik	NA	ILMN_2483786	1.04626	3.12202e-05	NA
Shroom3	27428	ILMN_3162511	1.04613	3.12999e-05	Y
Kif3c	16570	ILMN_1238967	1.04609	3.13148e-05	NA
Traf3	22031	ILMN_3144289	1.04577	3.15297e-05	Y
Elac1	NA	ILMN_2423617	1.04562	3.16231e-05	Y
Slc4a8	59033	ILMN_1213975	1.04536	3.1752e-05	N
LOC100038882	100038882	ILMN_1256257	1.04464	3.22278e-05	N
Erlin1	226144	ILMN_1224256	1.04435	3.24311e-05	Y
Gnao1	14681	ILMN_2773191	1.04342	3.31014e-05	Y
3632431M01Rik	NA	ILMN_1234133	1.04284	3.35282e-05	NA
Slc39a6	106957	ILMN_2681516	1.04278	3.35559e-05	Y
D330001D04Rik	NA	ILMN_1252642	1.04274	3.35726e-05	NA
F630038O13Rik	NA	ILMN_2585275	1.04229	3.39055e-05	NA
Bcl2l11	NA	ILMN_2590638	1.0416	3.44298e-05	Y
Tmco6	71983	ILMN_2620037	1.04036	3.53689e-05	N
Acot2	171210	ILMN_2745889	1.04016	3.5515e-05	N
Gs2na-pending	NA	ILMN_1229908	1.03948	3.60068e-05	NA
Ncoa6	56406	ILMN_2749937	1.03866	3.66422e-05	Y
Tmcc1	330401	ILMN_2712490	1.0383	3.68901e-05	Y
Ptpru	19273	ILMN_2850253	1.03829	3.68901e-05	NA
Pbx1	18514	ILMN_1256907	1.03823	3.69267e-05	NA
Mxd4	17122	ILMN_2760417	1.0376	3.74091e-05	Y
Ptprv	13924	ILMN_2625197	1.03744	3.75254e-05	NA
Tprgl	67808	ILMN_1255745	1.03731	3.76264e-05	N
LOC100039623	100039623	ILMN_1230346	1.0367	3.81336e-05	NA
Ppm2c	381511	ILMN_3162452	1.03657	3.81937e-05	Y
Frmd4a	NA	ILMN_2429551	1.03649	3.82476e-05	NA
Stard6	170461	ILMN_1215885	1.03588	3.87315e-05	N
Zeb2	24136	ILMN_1232121	1.03467	3.97612e-05	Y
AW146242	232023	ILMN_2735429	1.03461	3.97944e-05	Y
Ypel5	383295	ILMN_1215341	1.03362	4.06668e-05	N
LOC386179	NA	ILMN_2538281	1.0318	4.22851e-05	NA
Tsga14	83922	ILMN_1228822	1.0317	4.2348e-05	N
Bptf	207165	ILMN_1235943	1.03162	4.24065e-05	Y
2310047D13Rik	NA	ILMN_2543108	1.03133	4.26506e-05	N
Col8a1	NA	ILMN_1255925	1.0306	4.33272e-05	NA
C430014K11Rik	NA	ILMN_1216617	1.02981	4.40522e-05	Y
Tubb2b	73710	ILMN_2825574	1.02871	4.51364e-05	Y
Mrpl15	NA	ILMN_1215584	1.02845	4.53803e-05	NA
Vwa5a	67776	ILMN_2850792	1.02803	4.57562e-05	Y
Arpp21	74100	ILMN_1240537	1.02692	4.68375e-05	NA
Rtn1	104001	ILMN_3115490	1.025	4.87847e-05	Y
Sdc1	20969	ILMN_2756943	1.02369	5.01764e-05	N
Idi1	319554	ILMN_2590923	1.02227	5.17875e-05	N
1700113I22Rik	73635	ILMN_2662036	1.0212	5.29292e-05	Y
E130303B06Rik	102124	ILMN_2706129	1.02106	5.30746e-05	Y
Prcc	94315	ILMN_1216633	1.0208	5.33418e-05	Y
H2-T10	15024	ILMN_1230878	1.02063	5.35145e-05	Y
Tipin	66131	ILMN_1216801	1.01989	5.4362e-05	Y
Igfbpl1	75426	ILMN_2776554	1.01839	5.61094e-05	Y
Rhoj	80837	ILMN_2653567	1.0181	5.64491e-05	Y
Fert2	14158	ILMN_3080371	1.01758	5.70614e-05	Y
Btbd3	228662	ILMN_1227043	1.01744	5.72195e-05	N
Mbp	17196	ILMN_3011353	1.01726	5.73979e-05	Y
B930036M14Rik	NA	ILMN_1229873	1.01726	5.73979e-05	NA
Dnajc4	57431	ILMN_2646976	1.0171	5.75759e-05	Y
Zfp568	243905	ILMN_2540034	1.01662	5.81741e-05	Y
3110050L10Rik	NA	ILMN_1233812	1.01646	5.83351e-05	NA
Myo1b	17912	ILMN_2671235	1.01617	5.86935e-05	Y
Gpr21	338346	ILMN_1246464	1.01576	5.91485e-05	N
Six5	NA	ILMN_1228115	1.01473	6.05082e-05	Y
C230075M21Rik	NA	ILMN_1215649	1.01438	6.09227e-05	NA
Snca	20617	ILMN_3136638	1.01417	6.11567e-05	N
Aadacl1	320024	ILMN_2949021	1.01399	6.13874e-05	Y
LOC100048796	100048796	ILMN_2708115	1.01365	6.18176e-05	Y
Rpl14	67115	ILMN_1227142	1.01329	6.22403e-05	Y
Fnip1	216742	ILMN_1240202	1.0133	6.22403e-05	Y
LOC386360	NA	ILMN_2538531	1.01331	6.22403e-05	NA
Lime1	72699	ILMN_1238893	1.01252	6.32678e-05	Y
Id2	15902	ILMN_2887239	1.01241	6.33923e-05	Y
P4ha1	18451	ILMN_1234565	1.01195	6.40276e-05	N
Ifitm1	68713	ILMN_1217180	1.01171	6.43113e-05	Y
A730050C11Rik	NA	ILMN_1254200	1.01147	6.46219e-05	NA
Fcmd	NA	ILMN_2514924	1.01132	6.48153e-05	Y
Daam1	208846	ILMN_1246330	1.01116	6.50257e-05	Y
Mapkapk2	17164	ILMN_2614212	1.01018	6.63988e-05	Y
Uhrf1	18140	ILMN_2497581	1.00987	6.68235e-05	Y
Arpc1b	11867	ILMN_1227836	1.00896	6.81367e-05	N
Cd248	70445	ILMN_2896843	1.00866	6.85678e-05	Y
C430017H16Rik	NA	ILMN_2766942	1.00776	6.99207e-05	Y
LOC381256	NA	ILMN_2526204	1.00733	7.04883e-05	NA
Wnk1	232341	ILMN_2655005	1.00707	7.08756e-05	Y
Dnaja2	56445	ILMN_3003324	1.00674	7.13354e-05	Y
A930005G04Rik	NA	ILMN_1235921	1.00532	7.33973e-05	NA
Rnf165	225743	ILMN_2726781	1.00494	7.39837e-05	Y
Actc1	11464	ILMN_2598916	1.00459	7.45065e-05	N
Eif3s1	78655	ILMN_2832228	1.00414	7.52097e-05	N
Dusp10	63953	ILMN_2678724	1.00392	7.55123e-05	Y
Gosr1	53334	ILMN_2698248	1.00376	7.57596e-05	Y
2310066E14Rik	75687	ILMN_1235324	1.00352	7.61216e-05	Y
Inhba	16323	ILMN_2868220	1.00348	7.61599e-05	Y
2610200G18Rik	67149	ILMN_2605041	1.0034	7.62662e-05	Y
1810041L15Rik	72301	ILMN_1255516	1.00335	7.6315e-05	Y
Otub2	68149	ILMN_2898917	1.00293	7.69948e-05	N
LOC381578	NA	ILMN_1214825	1.00291	7.70059e-05	NA
Kif21a	16564	ILMN_2718716	1.00265	7.74115e-05	Y
Phc2	54383	ILMN_1226754	1.00246	7.7704e-05	Y
Ptgis	19223	ILMN_2724942	1.00182	7.87448e-05	Y
Pak1	18479	ILMN_1214850	1.00162	7.90212e-05	Y
LOC100040525	100040525	ILMN_2744121	1.00157	7.90868e-05	Y
Fbxl10	30841	ILMN_3108770	1.00155	7.90868e-05	Y
Peg3	18616	ILMN_1225513	1.00142	7.92831e-05	Y
Stat1	20846	ILMN_2655721	1.00082	8.0309e-05	N
Lamc1	226519	ILMN_2774596	1.00008	8.15509e-05	Y
Ppp1r15b	NA	ILMN_1239754	0.999979	8.16935e-05	Y
Vegfc	22341	ILMN_2486573	0.999664	8.2169e-05	Y
Kif26a	668303	ILMN_1259342	0.998002	8.51563e-05	Y
Rhoc	11853	ILMN_2790097	0.99796	8.52001e-05	Y
6430590A07Rik	NA	ILMN_2584805	0.997749	8.55609e-05	NA
Pik3cb	74769	ILMN_2680549	0.997402	8.61797e-05	Y
BC034507	NA	ILMN_2754795	0.997203	8.65216e-05	N
Phldb1	102693	ILMN_2724371	0.995997	8.8733e-05	Y
Syngr1	20972	ILMN_3101732	0.995504	8.96602e-05	Y
Lancl1	14768	ILMN_2731792	0.995088	9.03729e-05	N
Zfp238	30928	ILMN_2445848	0.994798	9.0911e-05	Y
LOC619973	619973	ILMN_1226760	0.994311	9.18488e-05	NA
Igf1r	16001	ILMN_1239663	0.99419	9.2055e-05	Y
2210015D19Rik	76508	ILMN_2511327	0.993914	9.25376e-05	NA
Pou4f1	18996	ILMN_3035601	0.993847	9.26353e-05	Y
Txndc13	52837	ILMN_1232084	0.992584	9.50757e-05	N
Plat	NA	ILMN_2775937	0.992046	9.60841e-05	Y
Ccndbp1	17151	ILMN_1240178	0.991678	9.67824e-05	N
Cntfr	12804	ILMN_1255032	0.99157	9.69707e-05	Y
Creb3	12913	ILMN_1216285	0.991528	9.70206e-05	N
Trib3	228775	ILMN_1225528	0.991266	9.74597e-05	Y
LOC677375	677375	ILMN_1247736	0.991221	9.75171e-05	NA
Arrdc3	NA	ILMN_2666279	0.990836	9.83001e-05	N
Abhd14b	76491	ILMN_3007862	0.989693	0.000100619	NA
Magi1	14924	ILMN_2719587	0.988449	0.000103259	Y
Mfsd10	68294	ILMN_1252243	0.988046	0.000104127	N
Barx2	12023	ILMN_2437728	0.986961	0.00010657	Y
Jak2	16452	ILMN_3115162	0.98646	0.000107693	Y
Csf1	12977	ILMN_1254561	0.986132	0.00010842	Y
Cend1	57754	ILMN_2753173	0.985336	0.000110222	Y
Smtn	29856	ILMN_2621581	0.984768	0.0001115	Y
Rhobtb2	246710	ILMN_2974460	0.984657	0.000111725	Y
BC024139	271278	ILMN_2918509	0.984505	0.000112048	Y
Elmo1	140580	ILMN_2726261	0.984225	0.000112686	Y
Ehd4	NA	ILMN_2494023	0.984088	0.000112976	N
Oasl2	23962	ILMN_2599154	0.983317	0.000114833	Y
Wdr37	207615	ILMN_1235689	0.98264	0.000116438	N
2210008N01Rik	NA	ILMN_1214290	0.982593	0.000116509	NA
Mtap	66902	ILMN_2879486	0.98255	0.000116572	N
Mpzl1	68481	ILMN_1223687	0.982096	0.000117677	Y
1810009N02Rik	69099	ILMN_2764607	0.981946	0.000118012	NA
Wdr1	22388	ILMN_2460168	0.981892	0.000118082	Y
A630012P03Rik	NA	ILMN_2617016	0.981003	0.000120205	Y
Coro2b	235431	ILMN_1216552	0.980583	0.000121157	Y
Schip1	30953	ILMN_1244514	0.979436	0.000123951	Y
Atp1b2	11932	ILMN_2602902	0.979188	0.000124567	Y
Mtap1b	17755	ILMN_2932078	0.979123	0.000124694	Y
Prpf3	70767	ILMN_2644792	0.978522	0.00012617	Y
Cxcl1	14825	ILMN_2763245	0.977853	0.000127753	Y
Zmat4	320158	ILMN_2736314	0.977791	0.000127874	Y
2600010E01Rik	72446	ILMN_2887104	0.977751	0.000127934	Y
Xpr1	19775	ILMN_2845849	0.977707	0.000128004	Y
Atg10	66795	ILMN_1222865	0.977605	0.000128197	Y
Pitpnc1	71795	ILMN_2705846	0.976926	0.000129972	Y
Gng10	14700	ILMN_2513837	0.976438	0.000131191	Y
Faim	23873	ILMN_2632976	0.976155	0.000131889	Y
Lrrc49	102747	ILMN_2860501	0.976103	0.000131986	Y
LOC627912	627912	ILMN_1257781	0.975509	0.000133525	Y
2510009E07Rik	72190	ILMN_3052390	0.97524	0.000134248	Y
Gja7	NA	ILMN_2752275	0.974897	0.000135138	Y
Fzd3	NA	ILMN_2777437	0.974445	0.000136404	Y
Kcnip2	80906	ILMN_3124037	0.974295	0.000136737	Y
2310007H09Rik	76429	ILMN_1230604	0.974214	0.000136885	Y
Coro2b	235431	ILMN_2902228	0.973065	0.000140177	Y
C920027I18Rik	NA	ILMN_2483771	0.971251	0.000145394	NA
Chd2	244059	ILMN_1227862	0.97126	0.000145394	Y
Acd	497652	ILMN_1219304	0.970254	0.000148358	Y
Prmt8	381813	ILMN_2746167	0.969481	0.000150714	Y
Tmco6	71983	ILMN_2621853	0.969257	0.000151322	N
Trerf1	224829	ILMN_2949338	0.969044	0.000151954	Y
Cyb5d2	192986	ILMN_2957968	0.968966	0.00015215	Y
Rps15a	267019	ILMN_2717621	0.968509	0.000153582	N
Adal	75894	ILMN_1248376	0.968389	0.000153916	NA
Nos3	18127	ILMN_2713835	0.9683	0.000154148	Y
Trp53i11	277414	ILMN_1220459	0.966364	0.000160403	Y
Myak	NA	ILMN_2637032	0.966055	0.000161401	NA
Ccnd2	12444	ILMN_2700166	0.965823	0.000162137	Y
EG433016	433016	ILMN_2995688	0.965622	0.000162773	N
Mfsd2	76574	ILMN_1225764	0.96484	0.000165352	Y
Frmd8	67457	ILMN_2716876	0.964829	0.000165352	Y
C230091E20Rik	NA	ILMN_2574401	0.964763	0.000165521	NA
Exoc6b	75914	ILMN_1229985	0.963714	0.000169126	Y
Ppp1r12a	NA	ILMN_2671438	0.963336	0.000170427	NA
Elovl4	83603	ILMN_1250507	0.963171	0.00017096	Y
Tdh	58865	ILMN_1244724	0.962874	0.000171976	Y
St3gal2	20444	ILMN_1256849	0.962841	0.00017203	Y
Mbnl2	105559	ILMN_3094013	0.962755	0.000172279	Y
A130017M23Rik	NA	ILMN_1233268	0.962559	0.00017293	NA
1600021P15Rik	239796	ILMN_2453954	0.962183	0.000174252	Y
Brd8	78656	ILMN_2737826	0.961462	0.000176801	N
Pgk1	18655	ILMN_2797973	0.96119	0.000177758	Y
Runx1	12394	ILMN_2589107	0.960982	0.000178475	Y
Znrf1	170737	ILMN_1232894	0.960287	0.000180918	Y
D530007E13Rik	NA	ILMN_2581681	0.960203	0.000181172	NA
Mknk1	17346	ILMN_1254855	0.959623	0.000183271	Y
Mup1	17840	ILMN_2875730	0.959115	0.000185184	N
D930048N14Rik	97775	ILMN_2727546	0.959014	0.000185509	NA
Phldb1	102693	ILMN_2884126	0.958879	0.000185962	Y
D230016O17	NA	ILMN_1220326	0.958863	0.000185962	NA
Inpp5f	101490	ILMN_2785512	0.95882	0.000186059	Y
Bptf	207165	ILMN_2509623	0.958376	0.000187743	Y
Dab1	13131	ILMN_1248822	0.958342	0.000187806	NA
Mela	NA	ILMN_1255287	0.957467	0.000191143	NA
Tia1	NA	ILMN_1218118	0.956638	0.000194328	NA
AI836003	239650	ILMN_2732079	0.956589	0.000194452	Y
Ankrd37	654824	ILMN_2595857	0.955926	0.000197044	N
Tpd52l1	21987	ILMN_1249224	0.955602	0.000198321	Y
2310035C23Rik	227446	ILMN_2642411	0.955266	0.000199655	Y
EG384596	384596	ILMN_1230032	0.955082	0.000200357	NA
LOC100046469	100046469	ILMN_1256128	0.95479	0.000201444	Y
Fanci	208836	ILMN_2731473	0.95461	0.000202056	Y
2210018M11Rik	233545	ILMN_2521686	0.954544	0.000202185	Y
B230337C21Rik	NA	ILMN_2565539	0.95428	0.000203235	NA
Chd9	109151	ILMN_2697954	0.953922	0.000204619	Y
Pvr	52118	ILMN_1223299	0.953516	0.000206301	N
Uchl3	NA	ILMN_1246522	0.953022	0.000208142	NA
Spon2	100689	ILMN_1229547	0.952588	0.000209814	N
Sp8	320145	ILMN_2658312	0.952166	0.000211447	Y
Zhx1	22770	ILMN_2479530	0.951838	0.000212829	N
AU022508	NA	ILMN_1257863	0.950874	0.000217105	Y
Cep110	26920	ILMN_1251303	0.95061	0.000218063	N
F2rl1	NA	ILMN_2769567	0.950614	0.000218063	Y
Creg1	433375	ILMN_1239638	0.94998	0.000220854	Y
0610040B10Rik	67672	ILMN_1242334	0.949969	0.000220854	NA
Nelf	56876	ILMN_1231840	0.949831	0.000221411	N
Ect2	NA	ILMN_1239773	0.949618	0.000222318	NA
4733401O04Rik	NA	ILMN_1241389	0.949249	0.000223963	NA
Zkscan1	74570	ILMN_3154351	0.949015	0.000224979	Y
Tsku	244152	ILMN_2838564	0.948596	0.000226713	Y
4631422C13Rik	70799	ILMN_2611186	0.947776	0.000230295	Y
Camk2n1	66259	ILMN_2810963	0.947731	0.000230428	Y
Mbnl2	105559	ILMN_1254987	0.947437	0.000231589	Y
5830454D03Rik	NA	ILMN_1229240	0.947151	0.000232896	Y
0610030E20Rik	68364	ILMN_2655105	0.946761	0.000234364	Y
Psmb10	19171	ILMN_2914843	0.946768	0.000234364	Y
Rxrb	20182	ILMN_1245492	0.946451	0.000235627	N
1500010G04Rik	NA	ILMN_1228020	0.946263	0.000236468	NA
Snx25	102141	ILMN_2648089	0.946047	0.000237364	Y
Wdr37	207615	ILMN_3123826	0.946048	0.000237364	N
Pet112l	229487	ILMN_2755915	0.944207	0.000246389	N
Akr1c18	105349	ILMN_1260323	0.94401	0.000247267	Y
E030040J22Rik	NA	ILMN_2582964	0.943443	0.00025007	NA
Dync2li1	213575	ILMN_3090123	0.943206	0.000251216	Y
Rock2	19878	ILMN_1248041	0.942946	0.000252392	Y
Arpc4	NA	ILMN_1260027	0.942266	0.000255524	NA
Dscc1	72107	ILMN_1224901	0.941684	0.000258256	Y
scl0004085.1_27	NA	ILMN_2456769	0.941491	0.000259204	Y
Cacna1h	58226	ILMN_1246201	0.941419	0.000259497	Y
Wdr77	70465	ILMN_2652732	0.941009	0.000261624	Y
Tubb2b	73710	ILMN_2588051	0.940981	0.000261676	Y
Nab1	17936	ILMN_2712635	0.940572	0.00026371	N
Lancl1	14768	ILMN_2898832	0.939666	0.000268537	N
Fbxl10	30841	ILMN_2451769	0.938371	0.000275553	Y
Ppap2a	19012	ILMN_2759079	0.936868	0.000283857	Y
Ugp2	216558	ILMN_1244631	0.936806	0.000284119	N
0610013E23Rik	76892	ILMN_2973337	0.93658	0.000285346	Y
1700113I22Rik	73635	ILMN_2596569	0.936482	0.000285822	Y
OTTMUSG00000004461	208820	ILMN_1229340	0.93562	0.000290864	Y
Cnrip1	380686	ILMN_1231506	0.935478	0.00029161	N
6430567L13Rik	NA	ILMN_1241541	0.935442	0.000291722	N
C430014D17Rik	NA	ILMN_2468451	0.935195	0.000293004	NA
Nisch	NA	ILMN_1254218	0.935197	0.000293004	NA
Mknk1	17346	ILMN_2845991	0.935048	0.000293786	Y
1700009P03Rik	NA	ILMN_2743487	0.934826	0.000295031	NA
A530017D24Rik	NA	ILMN_2493544	0.933189	0.00030485	NA
A830015G10Rik	NA	ILMN_1256225	0.932819	0.000306959	NA
Gng2	14702	ILMN_3143604	0.932831	0.000306959	Y
Vgll4	232334	ILMN_2491589	0.932802	0.00030696	Y
Urm1	68205	ILMN_2751247	0.93083	0.000318654	Y
0610031J06Rik	56700	ILMN_2727437	0.93078	0.000318861	Y
Tanc1	66860	ILMN_2677882	0.930146	0.000322703	Y
Dis3l2	208718	ILMN_2592496	0.930127	0.000322705	Y
LOC100042199	100042199	ILMN_2713487	0.930038	0.000323067	NA
Zfp26	22688	ILMN_2945607	0.929574	0.000325933	Y
Hnt	235106	ILMN_2681195	0.928929	0.000329928	Y
Bcl2l1	12048	ILMN_2647885	0.9289	0.000330008	Y
Wdsub1	72137	ILMN_2612407	0.92858	0.000331942	Y
LOC639396	639396	ILMN_2877059	0.928169	0.000334395	NA
LOC677448	677448	ILMN_1217826	0.927551	0.000338302	N
4930455F23Rik	74895	ILMN_2908953	0.926792	0.000343121	N
Prss23	76453	ILMN_1246127	0.92614	0.000347487	N
Mef2c	17260	ILMN_2732465	0.926087	0.00034774	Y
6330509M05Rik	NA	ILMN_2447875	0.925384	0.00035241	NA
Pcdh21	170677	ILMN_2980815	0.924955	0.000355139	Y
Nek3	23954	ILMN_2608789	0.924861	0.000355698	Y
Ttc14	67120	ILMN_1249462	0.924187	0.00036025	N
Tubb2b	73710	ILMN_2598715	0.923677	0.000363898	Y
D230045O07Rik	NA	ILMN_1253308	0.92365	0.000363967	N
4933439J20Rik	NA	ILMN_1215818	0.923628	0.000364003	NA
Alkbh	NA	ILMN_2742879	0.923406	0.000365525	Y
A830054O07Rik	NA	ILMN_2490981	0.922539	0.000371535	NA
Rbm38	56190	ILMN_2708211	0.922081	0.000374889	N
Megf10	70417	ILMN_2689931	0.921708	0.000377359	N
Zfp185	22673	ILMN_2448749	0.919992	0.000390236	Y
Eef1a1	NA	ILMN_1244894	0.919154	0.000396536	Y
Mrgprf	211577	ILMN_2760254	0.918984	0.000397766	Y
Htra2	64704	ILMN_2688944	0.918824	0.000398785	Y
Abhd14a	68644	ILMN_2888454	0.918021	0.000404773	NA
Nhsl1	215819	ILMN_2744492	0.917721	0.00040668	Y
4932417I16Rik	234740	ILMN_2705176	0.917556	0.000407897	Y
EG630499	630499	ILMN_2810539	0.916874	0.000413008	NA
Tens1	NA	ILMN_1241258	0.916891	0.000413008	NA
Lyrm1	73919	ILMN_2804900	0.916486	0.000415979	Y
Pla2g6	53357	ILMN_2720429	0.91626	0.000417746	Y
Mrpl1	94061	ILMN_2747281	0.915395	0.000424848	N
Epb4.1l2	NA	ILMN_2589219	0.915329	0.000425267	Y
Vegfa	22339	ILMN_3121255	0.91481	0.000429582	Y
LOC380925	NA	ILMN_1219071	0.914695	0.000430311	NA
Wwox	NA	ILMN_2587651	0.91415	0.000434938	NA
Cdkn2a	12578	ILMN_1221177	0.914068	0.000435508	N
Nfat5	54446	ILMN_2612448	0.913998	0.000435977	Y
LOC100048056	100048056	ILMN_2739486	0.913835	0.000437266	Y
Fip1l1	66899	ILMN_2985381	0.913306	0.000441666	N
Shoc2	56392	ILMN_2631446	0.912878	0.000445194	Y
Mobkl2a	208228	ILMN_3008924	0.912281	0.000450285	N
Ltbp1	268977	ILMN_1221564	0.911615	0.000456072	Y
EG622320	622320	ILMN_2871359	0.91081	0.000463056	Y
Nssr	NA	ILMN_1245192	0.910708	0.00046385	NA
Hs3st3a1	15478	ILMN_2627193	0.910372	0.00046684	N
Emilin1	NA	ILMN_2668462	0.909767	0.000472412	Y
Dnajb2	56812	ILMN_2725428	0.909356	0.000475682	Y
C730046C01Rik	NA	ILMN_1247981	0.908953	0.00047934	NA
Spnb2	20742	ILMN_1214394	0.908778	0.000480751	Y
Msh2	NA	ILMN_1249751	0.908394	0.000484144	NA
A230057M07Rik	NA	ILMN_1228288	0.907456	0.000492918	Y
EG632802	632802	ILMN_1242238	0.907451	0.000492918	NA
A930029N17Rik	NA	ILMN_1241459	0.907287	0.000494372	NA
Galk1	14635	ILMN_2721360	0.906483	0.000501903	Y
Lrrn2	16980	ILMN_2670344	0.906389	0.000502511	Y
Gyg	27357	ILMN_2661635	0.906158	0.000504496	Y
Atm	11920	ILMN_2783896	0.906107	0.000504837	N
Ndufc2	68197	ILMN_1251341	0.905982	0.000505929	Y
Pmepa1	65112	ILMN_1213989	0.905756	0.000508057	Y
scl0001602.1_506	NA	ILMN_2460102	0.905699	0.000508291	Y
Dab2	13132	ILMN_3091641	0.905523	0.000509913	N
Dusp10	63953	ILMN_2818964	0.904963	0.000514963	Y
H2afy2	404634	ILMN_2525799	0.904767	0.00051681	Y
C030013F01Rik	NA	ILMN_1216235	0.904546	0.00051893	NA
Syt1	NA	ILMN_2608416	0.904473	0.000519517	Y
Bcl11b	58208	ILMN_2443624	0.904114	0.000522908	Y
Kcns2	16539	ILMN_2757688	0.904114	0.000522908	Y
LOC100047963	100047963	ILMN_2478101	0.904053	0.000523182	Y
2410004N11Rik	NA	ILMN_2629165	0.904056	0.000523182	N
Bbs12	241950	ILMN_3160683	0.903362	0.000529687	Y
Birc1cl	NA	ILMN_1231568	0.903351	0.000529687	NA
Prnp	19122	ILMN_2619316	0.903227	0.000530451	Y
1700027N10Rik	75564	ILMN_2775220	0.902879	0.000533794	N
Ccdc111	408022	ILMN_1242777	0.902466	0.000537494	Y
Trpm7	NA	ILMN_2550631	0.902056	0.00054155	NA
Brd8	78656	ILMN_2613303	0.901927	0.00054277	N
Letmd1	68614	ILMN_2616215	0.901727	0.000544568	Y
Tnfaip2	21928	ILMN_2841289	0.901673	0.000544969	Y
Dst	13518	ILMN_2758234	0.90162	0.000545358	Y
Stard4	170459	ILMN_1240445	0.901484	0.000546468	Y
D330025A21Rik	NA	ILMN_1228204	0.900526	0.000556665	NA
Ccdc15	245902	ILMN_2754569	0.900475	0.000557034	Y
Hs6st1	50785	ILMN_3158500	0.900456	0.000557057	Y
Tmem143	70209	ILMN_2731260	0.900251	0.000558948	Y
9530051K01Rik	NA	ILMN_2673332	0.900235	0.000558948	Y
Nol3	78688	ILMN_2658953	0.900239	0.000558948	Y
Casp7	12369	ILMN_2648548	0.900209	0.000559044	Y
Dgkz	104418	ILMN_1239607	0.900017	0.000560818	Y
Dhrs13	70451	ILMN_2770270	0.899932	0.000561384	Y
Slc9a8	77031	ILMN_2626535	0.899941	0.000561384	Y
Plec1	18810	ILMN_2710419	0.899454	0.000566383	Y
6030434H13Rik	NA	ILMN_1232757	0.899423	0.000566538	NA
LOC100040085	100040085	ILMN_1259213	0.898536	0.000575874	NA
Dab1	13131	ILMN_2658980	0.898315	0.000578217	Y
Pcsk2	18549	ILMN_2721800	0.897407	0.000587781	Y
E130012A19Rik	103551	ILMN_2963091	0.897274	0.000589144	Y
4930539E08Rik	207819	ILMN_1238069	0.895294	0.000611364	N
Akap11	219181	ILMN_2450121	0.89498	0.000614562	Y
Rrm2	NA	ILMN_1239307	0.894676	0.000617878	NA
Akt3	23797	ILMN_1259290	0.894546	0.000619051	Y
6330548G22Rik	76167	ILMN_2935389	0.893862	0.000626885	Y
Poli	26447	ILMN_2614540	0.893601	0.000629931	Y
Dusp14	56405	ILMN_2764309	0.893536	0.000630529	Y
Tsga14	NA	ILMN_2551744	0.893281	0.000633081	NA
Mras	17532	ILMN_2451441	0.893126	0.000634818	Y
Tardbp	230908	ILMN_3093089	0.893031	0.000635802	Y
D2Bwg1423e	329372	ILMN_2503655	0.892802	0.000638481	NA
Wdr7	104082	ILMN_2466601	0.892487	0.000641834	Y
Orai1	109305	ILMN_1236368	0.892393	0.00064277	Y
Wdr25	212198	ILMN_2727299	0.891955	0.000647544	Y
Slc7a7	20540	ILMN_1240318	0.891868	0.000648455	Y
Zhx1	22770	ILMN_2510714	0.891387	0.000654436	N
Nvl	NA	ILMN_1217759	0.890642	0.000663269	N
Igf1r	16001	ILMN_1249824	0.889758	0.000674286	NA
5530601I19Rik	NA	ILMN_2622780	0.889407	0.000678307	Y
Rbbp2	NA	ILMN_1258652	0.889383	0.000678394	NA
Commd8	27784	ILMN_2674548	0.889172	0.000680785	Y
Twf2	23999	ILMN_1234388	0.888755	0.000685729	Y
Kynu	70789	ILMN_1214750	0.888524	0.000688622	N
Stx6	58244	ILMN_1230058	0.88842	0.000689811	Y
Armcx1	78248	ILMN_2645448	0.887928	0.000696082	Y
Liph	239759	ILMN_2760434	0.887841	0.000697044	Y
LOC245668	NA	ILMN_2532603	0.887371	0.000703073	N
LOC100046746	100046746	ILMN_2481113	0.887021	0.00070747	NA
Zfc3h1	216345	ILMN_2597899	0.886903	0.000708873	Y
scl0002507.1_236	NA	ILMN_2497957	0.886467	0.000714282	NA
Tirap	117149	ILMN_2792268	0.886427	0.000714609	N
Med14	26896	ILMN_1232916	0.886329	0.000715519	Y
Gls	14660	ILMN_1222066	0.8859	0.000720865	N
Adcy9	11515	ILMN_2723474	0.885514	0.00072588	Y
Lmna	16905	ILMN_1221646	0.885481	0.000726116	Y
1700008H02Rik	NA	ILMN_2538519	0.885222	0.000729586	Y
LOC100044103	100044103	ILMN_2607342	0.884975	0.000732656	Y
Trib3	228775	ILMN_1244279	0.884305	0.00074139	Y
Serpinh1	NA	ILMN_2777359	0.884111	0.000743983	Y
Cluap1	76779	ILMN_1218814	0.884047	0.000744427	Y
Mapre2	212307	ILMN_2909378	0.884016	0.000744474	N
A630097K09Rik	NA	ILMN_2570478	0.883993	0.000744474	NA
Amigo2	105827	ILMN_2500533	0.884001	0.000744474	Y
Alg8	381903	ILMN_1237963	0.883925	0.000745221	Y
Cdc14a	229776	ILMN_2717251	0.883892	0.000745464	Y
Bcar1	12927	ILMN_2743133	0.883785	0.000746793	Y
4732458O05Rik	NA	ILMN_1234747	0.883145	0.000755492	Y
Ube1l	74153	ILMN_1230019	0.882461	0.000765453	Y
LOC100046025	100046025	ILMN_1220307	0.881404	0.00077918	Y
Osbpl1a	NA	ILMN_2702857	0.88082	0.000787548	Y
Pou2f1	18986	ILMN_2663367	0.880808	0.000787548	Y
Plac1	56096	ILMN_2835771	0.880661	0.000789557	Y
Psmb10	19171	ILMN_2757870	0.88001	0.000798382	Y
4930403C10Rik	73813	ILMN_3161120	0.879734	0.000801928	NA
Whrn	73750	ILMN_3082031	0.879651	0.000802968	Y
2810022L02Rik	67198	ILMN_2673917	0.878929	0.000812796	Y
Epb4.9	13829	ILMN_1245717	0.87808	0.000824782	Y
H3f3a	15078	ILMN_3066986	0.877791	0.000829173	Y
Brip1	237911	ILMN_2643883	0.877689	0.000830294	N
Cecr2	330409	ILMN_1241306	0.876993	0.000840551	Y
Ehd1	13660	ILMN_2628757	0.876719	0.000844776	Y
6430527G18Rik	NA	ILMN_2731379	0.876616	0.000845931	Y
Wdr92	103784	ILMN_1225370	0.876124	0.000852706	NA
Creb3l2	208647	ILMN_2956448	0.87579	0.000858	Y
Fbxl4	269514	ILMN_2988384	0.875601	0.000860884	Y
Leng1	69757	ILMN_1234337	0.875501	0.000862283	Y
6230427J02Rik	68176	ILMN_2888375	0.875338	0.000864459	Y
LOC383770	383770	ILMN_1213414	0.875203	0.000866464	NA
Emp3	13732	ILMN_2984744	0.874468	0.000878102	NA
Mapk8ip1	19099	ILMN_2871628	0.874429	0.000878478	Y
Armcx3	71703	ILMN_1234742	0.874192	0.000882255	Y
Rdh14	105014	ILMN_2685478	0.874116	0.000883077	N
Mll3	231051	ILMN_2700430	0.873943	0.000885405	Y
Axl	26362	ILMN_2651715	0.873954	0.000885405	Y
Six5	20475	ILMN_2995454	0.873919	0.000885523	Y
Gnptab	432486	ILMN_3162570	0.873732	0.000888472	Y
C730009F21Rik	NA	ILMN_1219580	0.873387	0.000894164	NA
A430090G16Rik	NA	ILMN_2561221	0.872785	0.000904095	NA
Fancl	67030	ILMN_1255562	0.872651	0.000906172	N
Bcl2	12043	ILMN_2682162	0.871932	0.000917428	NA
6430590A10Rik	319850	ILMN_1228540	0.871214	0.000929401	NA
Ankrd54	223690	ILMN_2600078	0.870993	0.000932799	Y
Sort1	20661	ILMN_2685772	0.870748	0.000936947	Y
Nbr1	NA	ILMN_1220889	0.870429	0.000942452	Y
D130084E01Rik	NA	ILMN_2580229	0.869962	0.000950106	NA
Ilvbl	216136	ILMN_1256292	0.86923	0.000963365	Y
Ccl25	20300	ILMN_2661722	0.869179	0.000964015	N
Syngr4	58867	ILMN_1223537	0.868624	0.000973796	Y
Elmo1	140580	ILMN_2745055	0.868189	0.000981714	Y
B230340J04Rik	NA	ILMN_1229518	0.868107	0.000982647	NA
Jak1	16451	ILMN_2701093	0.867739	0.000989017	Y
2610110G12Rik	73242	ILMN_1258929	0.867182	0.000999084	N
Lrtm1	319476	ILMN_2593694	0.866865	0.00100491	Y
Zdhhc17	320150	ILMN_2822229	0.866554	0.0010103	Y
Fstl1	14314	ILMN_2734683	0.866517	0.00101071	Y
Nusap1	108907	ILMN_3156419	0.866099	0.00101825	N
Fcho2	218503	ILMN_2764019	0.866057	0.00101844	N
Cbln1	12404	ILMN_1252953	0.865925	0.00102015	Y
LOC100047016	100047016	ILMN_1260231	0.865799	0.0010222	Y
C820007E08Rik	NA	ILMN_1216670	0.864777	0.00104188	NA
Rdm1	66599	ILMN_1218934	0.864683	0.00104343	Y
Tbl1xr1	81004	ILMN_1244535	0.86424	0.00105176	Y
6330403M23Rik	NA	ILMN_1222351	0.863739	0.00106123	Y
Arhgap1	228359	ILMN_1223713	0.863611	0.00106352	Y
Ube2l6	NA	ILMN_2431619	0.863366	0.00106821	Y
Herc2	15204	ILMN_2717727	0.862435	0.00108647	N
Luc7l2	NA	ILMN_2514225	0.862288	0.0010892	NA
Isoc2a	664994	ILMN_1236008	0.862254	0.00108957	Y
2010001F03Rik	NA	ILMN_2550089	0.862157	0.00109126	NA
Necab3	56846	ILMN_2775695	0.861779	0.0010985	Y
Acy1	109652	ILMN_2757699	0.861573	0.00110224	Y
Git2	26431	ILMN_2728477	0.86157	0.00110224	Y
Parp16	214424	ILMN_1216174	0.861313	0.00110698	Y
Arvcf	NA	ILMN_2579479	0.860774	0.00111743	NA
Fbln2	14115	ILMN_1245307	0.860532	0.00112228	Y
Arg1	11846	ILMN_2952275	0.860242	0.00112819	N
Asxl3	211961	ILMN_1217023	0.860216	0.00112839	N
Prr11	270906	ILMN_2926068	0.860161	0.00112923	N
5430434G16Rik	NA	ILMN_1258364	0.859686	0.0011392	NA
LOC381066	NA	ILMN_2530460	0.859588	0.00114099	N
Dorz1	NA	ILMN_2773286	0.859505	0.00114172	Y
Zfp821	75871	ILMN_2693387	0.859047	0.0011507	N
Scaper	244891	ILMN_1247878	0.858342	0.00116487	Y
Per3	NA	ILMN_1257393	0.858131	0.00116885	Y
Plekha1	101476	ILMN_2708877	0.857783	0.00117593	Y
Dpm1	13480	ILMN_2590054	0.857084	0.0011911	Y
Rcan1	54720	ILMN_1259180	0.856894	0.00119496	N
LOC231444	NA	ILMN_1212633	0.856822	0.00119623	NA
Gpr1	241070	ILMN_2967037	0.856562	0.00120144	Y
Ccdc126	57895	ILMN_2729235	0.854774	0.00123926	Y
Cdc42ep4	56699	ILMN_2728431	0.853003	0.001281	Y
Zfp26	22688	ILMN_1248488	0.852911	0.00128283	Y
Ssfa2	NA	ILMN_2487517	0.852821	0.00128462	Y
H2-Q8	15019	ILMN_2951592	0.852727	0.00128614	Y
1810013B01Rik	NA	ILMN_2774244	0.852736	0.00128614	Y
Hccs	15159	ILMN_2994173	0.852514	0.00129095	N
Daam1	208846	ILMN_2547737	0.852225	0.00129767	Y
scl000171.1_4	NA	ILMN_2516447	0.85192	0.0013036	NA
Tnfrsf22	NA	ILMN_2454204	0.851529	0.0013129	N
Psen1	NA	ILMN_2761689	0.851504	0.00131313	Y
Flnb	286940	ILMN_2482572	0.851289	0.00131769	Y
Dok1	13448	ILMN_1242767	0.850194	0.00134327	Y
Gpr19	14760	ILMN_1257801	0.84972	0.00135499	Y
Hist1h4k	319160	ILMN_2525570	0.84933	0.00136464	Y
scl0004176.1_1597	NA	ILMN_2460850	0.848086	0.00139501	Y
Dock6	319899	ILMN_2760963	0.847746	0.00140228	Y
C87860	NA	ILMN_1228859	0.847656	0.00140382	NA
LOC386112	NA	ILMN_1238185	0.847664	0.00140382	NA
Gadd45gip1	102060	ILMN_1240677	0.847613	0.00140451	Y
1700013G10Rik	75507	ILMN_1225084	0.847193	0.00141486	NA
A330017A19Rik	442840	ILMN_1213174	0.846992	0.0014198	NA
Aph1b	208117	ILMN_2588682	0.846383	0.0014345	Y
2610206P12Rik	NA	ILMN_1254093	0.8463	0.00143629	NA
Pou2f1	NA	ILMN_2663366	0.846244	0.00143738	Y
Rims3	NA	ILMN_2488599	0.845771	0.00144982	Y
Parp14	547253	ILMN_2825803	0.845588	0.0014544	Y
Stxbp1	20910	ILMN_2644632	0.845502	0.00145631	Y
Fhod3	225288	ILMN_2672221	0.845269	0.00146139	Y
Pbx4	80720	ILMN_2677782	0.844977	0.00146857	Y
Pcsk2	18549	ILMN_1244247	0.844834	0.00147207	Y
Erc1	111173	ILMN_2719614	0.844327	0.00148578	Y
LOC100044812	100044812	ILMN_1252776	0.844284	0.00148653	Y
LOC333751	NA	ILMN_2530127	0.843997	0.00149414	NA
AU040829	216831	ILMN_2702434	0.843884	0.00149639	Y
Dusp6	67603	ILMN_1248537	0.843891	0.00149639	Y
Dusp16	70686	ILMN_3112011	0.843674	0.00150186	Y
1700071A11Rik	76611	ILMN_1250427	0.843023	0.00151993	NA
Palld	72333	ILMN_1259364	0.842791	0.00152473	NA
Fam19a4	320701	ILMN_2725882	0.842453	0.00153399	Y
1700010H15Rik	NA	ILMN_2535392	0.842365	0.00153608	Y
Impact	16210	ILMN_2517290	0.841026	0.00157283	Y
Dab2	NA	ILMN_1243329	0.84038	0.00159155	N
Smarcd3	66993	ILMN_1248397	0.840231	0.00159554	Y
Ick	56542	ILMN_2777351	0.839541	0.00161484	Y
Hist1h3c	319148	ILMN_1229755	0.839088	0.00162764	Y
Tcf20	21411	ILMN_2815313	0.839019	0.00162926	Y
Actn4	60595	ILMN_1242390	0.838955	0.00163071	Y
Antxr2	71914	ILMN_1214412	0.83872	0.00163743	N
2410127L17Rik	67383	ILMN_3095257	0.838602	0.00164004	Y
2610528C06Rik	NA	ILMN_2546707	0.838458	0.00164397	NA
Nat5	67877	ILMN_1223543	0.838277	0.00164855	N
Rdh10	98711	ILMN_2804091	0.838165	0.00165152	N
Ccnc	NA	ILMN_1228944	0.837344	0.0016756	NA
Ccbl2	229905	ILMN_1256103	0.837235	0.00167849	N
LOC385019	NA	ILMN_1250821	0.836922	0.00168582	NA
LOC386218	NA	ILMN_1235173	0.836788	0.00168901	NA
Sgcb	24051	ILMN_1255256	0.836355	0.00170172	Y
2610528B01Rik	NA	ILMN_1242103	0.836275	0.00170373	NA
EG546143	546143	ILMN_1257755	0.836148	0.0017073	NA
LOC381684	NA	ILMN_1220618	0.835982	0.00171208	NA
Snx25	102141	ILMN_2690107	0.835553	0.0017243	Y
B430007K19Rik	NA	ILMN_2446700	0.835565	0.0017243	NA
E330031I04Rik	NA	ILMN_2572489	0.835166	0.00173576	Y
A130028J20Rik	NA	ILMN_2516710	0.834862	0.00174404	NA
2900019M05Rik	NA	ILMN_2487003	0.834667	0.00174974	Y
scl0002975.1_346	NA	ILMN_2448404	0.834413	0.00175661	NA
Gpsm1	67839	ILMN_1226151	0.834358	0.00175789	Y
Numb	NA	ILMN_2727692	0.834255	0.00176076	N
Ascl2	17173	ILMN_2919900	0.833344	0.00178931	Y
8030448M07Rik	NA	ILMN_2566616	0.83332	0.00178955	NA
LOC100047674	100047674	ILMN_2704855	0.832824	0.00180455	N
Suclg2	20917	ILMN_3046836	0.832142	0.00182544	NA
Pcgf5	76073	ILMN_1243593	0.831387	0.00185014	Y
LOC386082	NA	ILMN_1248832	0.831236	0.00185478	NA
Crem	12916	ILMN_1242622	0.830634	0.0018723	Y
Cand1	71902	ILMN_1218794	0.830513	0.00187596	Y
Mdn1	100019	ILMN_1260383	0.830251	0.00188293	Y
Rbm13	67920	ILMN_3009910	0.830058	0.00188848	N
Chmp7	105513	ILMN_2750098	0.829617	0.00190346	Y
Rad50	19360	ILMN_2702087	0.829352	0.00191227	Y
Bcl11a	NA	ILMN_1257463	0.828968	0.00192366	NA
Zcchc18	66995	ILMN_2649172	0.828902	0.00192543	N
Kndc1	76484	ILMN_2757844	0.828793	0.00192875	Y
9630025H16Rik	NA	ILMN_1241526	0.827781	0.00196062	N
5730405I09Rik	NA	ILMN_1245446	0.827029	0.00198516	N
Scarf1	380713	ILMN_2820703	0.826914	0.00198821	Y
B130008O17Rik	NA	ILMN_2565096	0.826925	0.00198821	NA
Akap12	83397	ILMN_2624622	0.826559	0.00200013	Y
Tens1	NA	ILMN_2491469	0.825787	0.0020265	NA
Pou2f1	18986	ILMN_2718359	0.825745	0.00202745	Y
Magi1	14924	ILMN_1258922	0.825107	0.00205032	Y
LOC386123	NA	ILMN_1237918	0.82477	0.00206188	NA
E430026H10Rik	NA	ILMN_2451486	0.824612	0.00206729	NA
C330021F23Rik	546049	ILMN_1243111	0.82428	0.00207877	Y
Fbln1	NA	ILMN_2449644	0.824168	0.00208186	NA
5830436K05Rik	NA	ILMN_2552695	0.82404	0.00208577	NA
Shroom2	110380	ILMN_1248608	0.823847	0.00209236	Y
Mrpl18	67681	ILMN_2823250	0.823683	0.00209747	Y
Mapk1ip1	69546	ILMN_3064669	0.823555	0.00210183	Y
0910001A06Rik	223601	ILMN_1235939	0.822917	0.00212606	Y
Seh1l	72124	ILMN_1253876	0.822814	0.00212948	NA
Stk32c	57740	ILMN_2796568	0.822252	0.00214972	Y
Sesn1	140742	ILMN_3136744	0.821734	0.00216904	Y
1700024G13Rik	NA	ILMN_2711761	0.821459	0.00217942	Y
Kif3a	16568	ILMN_2621148	0.821374	0.00218155	Y
A430106H13Rik	NA	ILMN_2551339	0.821347	0.00218199	NA
Odz3	23965	ILMN_1231794	0.821235	0.00218582	Y
St3gal2	20444	ILMN_1235722	0.82122	0.00218582	Y
9930033H14Rik	NA	ILMN_2561029	0.819836	0.00223683	Y
LOC330267	NA	ILMN_2531172	0.819806	0.00223683	Y
Id1	15901	ILMN_2672190	0.819424	0.00225061	Y
Igf2bp3	NA	ILMN_1245610	0.818378	0.00229021	NA
6230412O07Rik	NA	ILMN_2553837	0.817634	0.00232027	NA
Tnfaip3	21929	ILMN_1252202	0.817375	0.00232996	N
1700073K01Rik	NA	ILMN_1229981	0.816953	0.00234666	Y
Id4	15904	ILMN_2678714	0.816686	0.00235682	Y
Kcnmb1	16533	ILMN_1214965	0.816355	0.00236977	Y
ENSMUSG00000043795	677289	ILMN_1259400	0.815764	0.00239206	Y
Tdp1	104884	ILMN_1222101	0.815645	0.00239655	NA
Copg	54161	ILMN_1233848	0.815553	0.00239965	Y
Rab43	69834	ILMN_1250910	0.815116	0.00241702	N
Ubtd1	226122	ILMN_2454692	0.814887	0.00242645	Y
Lasp1	16796	ILMN_2879746	0.814655	0.00243536	Y
AA408296	215193	ILMN_1218955	0.814469	0.00244225	N
Rb1	19645	ILMN_2861644	0.814335	0.0024475	Y
Aplf	72103	ILMN_2630884	0.81428	0.00244926	Y
2610019A05Rik	72149	ILMN_2731592	0.813179	0.00249681	Y
Map4k3	225028	ILMN_2663805	0.812995	0.00250373	Y
Myo1f	17916	ILMN_2731760	0.812908	0.00250699	Y
Ubr5	70790	ILMN_1216823	0.812791	0.00251015	Y
Pea15a	18611	ILMN_1260506	0.811787	0.00255413	Y
LOC100040657	100040657	ILMN_1240828	0.810451	0.00260889	N
6330401K01Rik	NA	ILMN_1226596	0.809968	0.00263011	NA
Odf2	NA	ILMN_1217305	0.809957	0.00263011	NA
Rab20	19332	ILMN_2764968	0.809814	0.00263468	Y
Col5a1	12831	ILMN_2748402	0.809477	0.00265014	N
Sestd1	NA	ILMN_1240007	0.808585	0.00269185	Y
Trim36	28105	ILMN_1220109	0.807275	0.00275338	Y
Otop1	21906	ILMN_3137899	0.807144	0.00275843	Y
Snx30	209131	ILMN_2705578	0.807142	0.00275843	Y
LOC100042952	100042952	ILMN_2539454	0.807055	0.00276202	Y
Wnt4	22417	ILMN_2889641	0.806309	0.00279546	Y
Stat3	20848	ILMN_2698046	0.806168	0.00280114	Y
Usp24	NA	ILMN_2446032	0.806134	0.00280205	N
Hdac4	208727	ILMN_1219682	0.805797	0.00281758	Y
Zfhx2	239102	ILMN_2528345	0.805536	0.00282926	Y
EG621976	621976	ILMN_2535722	0.805498	0.00283043	N
3830406C13Rik	218734	ILMN_3154231	0.805406	0.00283433	N
Phtf2	68770	ILMN_1252206	0.805358	0.00283599	Y
Klrg2	74253	ILMN_2631171	0.805246	0.0028409	Y
0610030E20Rik	68364	ILMN_2544634	0.805026	0.00285143	NA
D9Wsu20e	NA	ILMN_2434490	0.804805	0.00286122	Y
Usp10	22224	ILMN_2868188	0.80478	0.00286168	Y
2210039O17Rik	NA	ILMN_2551902	0.804493	0.00287575	NA
Lepre1	56401	ILMN_1258906	0.804464	0.00287641	N
Myo1c	17913	ILMN_3110425	0.803951	0.00290158	Y
LOC98434	NA	ILMN_2446405	0.803911	0.00290282	N
Galnt1	14423	ILMN_2625681	0.803054	0.00294338	Y
LOC100044842	100044842	ILMN_2672789	0.802206	0.00298413	N
BC044804	NA	ILMN_2475376	0.80196	0.00299657	Y
Hes6	55927	ILMN_1214126	0.801669	0.00301119	Y
Caprin2	232560	ILMN_1256629	0.801639	0.00301135	Y
H2-T23	15040	ILMN_2777474	0.801231	0.00303099	NA
LOC332788	NA	ILMN_1238820	0.800946	0.00304573	N
Tulp4	68842	ILMN_1252283	0.800807	0.00305247	Y
Trmu	72026	ILMN_2451578	0.800525	0.00306679	Y
Smarcc1	20588	ILMN_1217302	0.800117	0.00308711	Y
Il20rb	213208	ILMN_3047030	0.800127	0.00308711	Y
Bzw2	66912	ILMN_2876482	0.800001	0.0030927	Y
Usp9x	22284	ILMN_2503651	0.799928	0.00309502	Y
2210418O10Rik	76958	ILMN_3129372	0.799933	0.00309502	NA
D630004N19Rik	NA	ILMN_2702519	0.799906	0.00309533	N
Glipr2	384009	ILMN_1239830	0.799099	0.00313613	Y
Med25	75613	ILMN_1221269	0.798975	0.00314224	N
4932441K18Rik	353170	ILMN_2895908	0.798821	0.00314964	Y
Rap2ip	51799	ILMN_2856798	0.798348	0.00317331	Y
Ifitm5	73835	ILMN_1245864	0.797915	0.00319716	Y
Uhrf1bp1	224648	ILMN_2899133	0.797026	0.0032449	Y
Bbc3	170770	ILMN_2690621	0.79689	0.00325186	Y
C430018M18Rik	NA	ILMN_1214695	0.795999	0.00330321	NA
Usf1	22278	ILMN_2435505	0.795833	0.00331122	Y
Slc31a2	NA	ILMN_2634656	0.794981	0.0033583	Y
Tmem77	67171	ILMN_3127932	0.794087	0.00340834	Y
A830021K08Rik	NA	ILMN_1233911	0.794074	0.00340834	NA
LOC671641	671641	ILMN_1249136	0.794006	0.00341153	Y
Fermt2	218952	ILMN_2670022	0.793633	0.00343149	Y
Pkmyt1	268930	ILMN_1251921	0.793504	0.00343843	Y
Cacng4	NA	ILMN_2662214	0.793387	0.00344464	N
1190005F20Rik	98685	ILMN_1225861	0.793261	0.00345141	Y
2400009B08Rik	NA	ILMN_2761585	0.792857	0.00347447	NA
Tcfcp2	21422	ILMN_2769178	0.792709	0.00348168	Y
Chchd5	66170	ILMN_2801540	0.792659	0.00348385	Y
4631426J05Rik	NA	ILMN_2428931	0.792313	0.00350439	Y
Trappc6b	78232	ILMN_2455955	0.792205	0.00350922	N
Polq	77782	ILMN_2590478	0.792018	0.00351878	N
2610021K21Rik	78767	ILMN_2921958	0.791899	0.00352447	Y
Il17d	NA	ILMN_2691606	0.791455	0.00354946	Y
Anln	68743	ILMN_2595597	0.790786	0.00358801	N
Folh1	NA	ILMN_1215172	0.790488	0.00360606	NA
Dusp16	70686	ILMN_2754148	0.789769	0.00365043	Y
Elavl2	15569	ILMN_3121717	0.789024	0.00369497	Y
E130309L16Rik	NA	ILMN_2570875	0.78858	0.00372215	NA
Mtmr11	194126	ILMN_2655312	0.788487	0.00372725	Y
Schip1	30953	ILMN_2937320	0.788321	0.00373516	Y
Trim56	384309	ILMN_2441921	0.788237	0.00373969	Y
Btbd3	NA	ILMN_2599955	0.788106	0.00374735	N
Kank4	242553	ILMN_2655586	0.78743	0.00378833	Y
Abat	268860	ILMN_2925947	0.786983	0.00381426	N
scl0004175.1_57	NA	ILMN_2437558	0.786001	0.00387901	Y
Trrp5	NA	ILMN_1232820	0.785759	0.00389216	NA
Cars2	71941	ILMN_2670601	0.785706	0.00389394	Y
Fbxw7	50754	ILMN_2681824	0.784733	0.00395409	Y
Sri	109552	ILMN_2600537	0.78473	0.00395409	N
2310031L18Rik	NA	ILMN_1258242	0.784532	0.00396685	Y
E030040L08Rik	NA	ILMN_1240161	0.784237	0.00398645	NA
Ap3b2	11775	ILMN_3009184	0.784105	0.00399467	Y
Rab6b	NA	ILMN_2761430	0.783933	0.00400577	Y
Stmn4	56471	ILMN_2590848	0.783891	0.00400758	N
Per1	18626	ILMN_2813487	0.783602	0.00402657	Y
Slc9a3r2	65962	ILMN_2710274	0.783366	0.00404047	Y
Slc25a36	192287	ILMN_2733277	0.783263	0.00404674	Y
2010111I01Rik	72061	ILMN_2838372	0.783195	0.00405046	Y
LOC100040243	100040243	ILMN_1239776	0.783063	0.00405769	NA
Gramd3	107022	ILMN_2662192	0.78293	0.00406494	Y
0610030G03Rik	NA	ILMN_1253221	0.782696	0.00407955	NA
Wdr45l	66840	ILMN_2761879	0.782676	0.00407987	N
Dmrtc1b	632708	ILMN_2929990	0.782016	0.00412538	Y
Xist	213742	ILMN_3022688	0.781809	0.00413819	NA
Pfkm	18642	ILMN_1252214	0.781572	0.00415317	Y
Slc10a7	76775	ILMN_3163124	0.781357	0.00416557	Y
Gss	14854	ILMN_2667909	0.781322	0.00416698	Y
Cdadc1	NA	ILMN_2639589	0.780884	0.00419695	Y
Ankrd24	70615	ILMN_1252105	0.780797	0.00420106	Y
Pxn	19303	ILMN_3123303	0.780718	0.00420576	Y
Mll1	214162	ILMN_1222137	0.780673	0.00420794	Y
Trp53bp1	27223	ILMN_1243753	0.780494	0.00422008	Y
Sfxn4	94281	ILMN_2776377	0.780472	0.00422057	N
Cdt1	67177	ILMN_2730463	0.779781	0.00426744	Y
Ccdc111	408022	ILMN_2949886	0.779633	0.0042774	Y
Slitrk4	245446	ILMN_2715848	0.779537	0.00428229	N
Mast2	17776	ILMN_3125920	0.779456	0.00428607	N
Tmem23	NA	ILMN_2480682	0.779341	0.00429241	Y
Acacb	NA	ILMN_2421890	0.779231	0.00429957	Y
Ankrd39	109346	ILMN_1253761	0.779202	0.00430023	Y
Fgfr1op	75296	ILMN_2696339	0.779111	0.00430512	Y
LOC100044190	100044190	ILMN_1214731	0.779002	0.00431105	Y
Gps2	56310	ILMN_2730784	0.778566	0.00433943	Y
1190012C08Rik	NA	ILMN_1254673	0.778574	0.00433943	NA
C630025L14	NA	ILMN_2756226	0.777894	0.00438732	Y
Uros	22276	ILMN_2545953	0.777558	0.00440969	NA
Dock7	67299	ILMN_2537125	0.77754	0.00440989	Y
Zubr1	69116	ILMN_1222599	0.776942	0.00445512	N
Cnpy3	72029	ILMN_1244634	0.776839	0.00446132	Y
Lin37	75660	ILMN_2761445	0.776832	0.00446132	Y
Zhx1	22770	ILMN_3107322	0.776698	0.00446936	N
Tspan4	64540	ILMN_2962584	0.776575	0.00447784	Y
Ube2q1	70093	ILMN_2520380	0.776181	0.00450639	Y
Galnt10	171212	ILMN_2878781	0.776117	0.00451018	Y
LOC100047135	100047135	ILMN_1245262	0.77583	0.0045305	NA
Tcte3	21647	ILMN_3086899	0.775615	0.00454382	Y
C030033M12Rik	NA	ILMN_2445666	0.77554	0.00454739	Y
Tsr2	69499	ILMN_2907115	0.775543	0.00454739	N
Skp2	NA	ILMN_1243441	0.775044	0.00458579	NA
Jam2	67374	ILMN_2592881	0.774918	0.00459338	Y
Dpysl2	12934	ILMN_2949596	0.774725	0.00460518	Y
Pgpep1	66522	ILMN_2846255	0.774506	0.00462034	Y
Slc18a3	20508	ILMN_1247491	0.774389	0.00462855	NA
scl0002785.1_49	NA	ILMN_2511249	0.774147	0.00464445	Y
2310007A19Rik	66353	ILMN_1222196	0.774129	0.00464462	N
Pkib	18768	ILMN_1217389	0.773996	0.0046542	Y
Phex	18675	ILMN_1243830	0.773775	0.00466596	Y
Frs2	327826	ILMN_2993711	0.773786	0.00466596	Y
Tspyl5	239364	ILMN_1240676	0.773708	0.00467018	N
Gsdmdc1	69146	ILMN_2748928	0.773628	0.00467541	N
Nope	56741	ILMN_2697499	0.773231	0.00470418	Y
D230048P18Rik	NA	ILMN_1217032	0.772875	0.00472961	NA
Jarid2	16468	ILMN_2597199	0.772431	0.00476128	Y
Gss	14854	ILMN_1227649	0.772297	0.00477114	Y
C230096C10Rik	230866	ILMN_1249433	0.771985	0.00479462	N
Ednra	13617	ILMN_2674351	0.771569	0.00482562	Y
Ctnna1	12385	ILMN_2780205	0.771368	0.00483845	Y
LOC100046817	100046817	ILMN_1239398	0.7711	0.00485608	NA
Tob1	22057	ILMN_1250011	0.770797	0.00487659	Y
Knsl5	NA	ILMN_1250752	0.770083	0.00493177	NA
Ep400	75560	ILMN_2657066	0.76983	0.00495137	Y
B130038B15Rik	NA	ILMN_2491543	0.769744	0.00495748	NA
Slc25a46	67453	ILMN_2673344	0.769678	0.00496051	N
