# Supplementary material for: Epiblast Stem Cell-Based System Reveals Reprogramming Synergy of Germline Factors
Source: Cell Stem Cell. 2012 Apr 6;10(4):425–39. doi: 10.1016/j.stem.2012.01.020 (PMC3343665; doi:10.1016/j.stem.2012.01.020)
Supplement: Table S2. Comparison of Gene Expression Changes upon Prdm14 Overexpression in EpiSCs with Prdm14 Knockdown in ESCs [file mmc3.xls]

## Sheet: comparison Prdm14 OE with KD
Comparison gene expression changes upon Prdm14 overexpression in EpiSCs (FDR<0.005) with published Prdm14 knockdown data in mouse ESCs (Ma et al., 2011)
overlap downregulated genes upon Prdm14 OE with upregulated genes upon Prdm14 KD	overlap upregulated genes upon Prdm14 OE with downregulated genes upon Prdm14 KD
1110032E23Rik	8430427H17Rik
5033414K04Rik	Aard
7420416P09Rik	Acacb
AI661453	Actn3
Adam15	Apobec1
Ap1s3	Arvcf
Ap3b2	Atp1b2
App	Bahcc1
Arhgef5	Camk2n1
Arl4c	Cbln1
B3gnt7	Coro2b
Bcam	Csrp2
Bspry	Dclk2
Bst2	Ddc
Cacna2d1	Fez1
Cdkn1c	Fhod3
Cgn	Frmd4a
Cldn4	Fxyd6
Cldn6	Gpc3
Cldn7	Hspa1a
D330050I23Rik	Isoc2a
Dcxr	Kank4
Ddx58	Ly75
Dgkk	Mras
Dnmt3b	Myo1f
Dok2	Nid1
Dsp	Prdm14
Dysf	Prmt8
Efnb2	Sema5b
Egr1	Sfi1
Emb	Sfrp1
Epha1	Slit2
Epha2	Sox2
Flrt3	Tns1
Flt1	Tubb2b
Foxa2	Uchl1
Foxq1	Zeb1
Fst
Gata6
Gcnt1
Gja1
Gldc
Gpc4
Gpx2
Grhl2
Gstt2
Has2
Hip1
Id3
Igfbp3
Igsf9
Jag2
Kcnk1
Kif1a
Krt18
Krt7
Krt8
Lad1
Lama5
Lmo4
Naprt1
Nt5e
Ovol2
P4ha2
Peg10
Pim2
Plaur
Podxl
Ppl
Prss8
Ptk7
Ptpn14
Rab15
Ripk4
Scube2
Sepn1
Sfn
Sh3kbp1
Slc39a4
Slc40a1
Smarca2
Snai1
Sox11
Sox17
Stx3
Tcea3
Tdrd12
Timp2
Trh
Ttc39a
Unc5b
Vcan
Zdhhc9
Zfp36l3
