# Supplementary material for: Epiblast Stem Cell-Based System Reveals Reprogramming Synergy of Germline Factors
Source: Cell Stem Cell. 2012 Apr 6;10(4):425–39. doi: 10.1016/j.stem.2012.01.020 (PMC3343665; doi:10.1016/j.stem.2012.01.020)
Supplement: Table S3. List of Up- and Downregulated Genes upon Prdm14 and Klf2 Overexpression in EpiSCs Compared to the Factors Overexpressed Individually upon Transfer to Serum and LIF on Feeder Cells [file mmc4.xls]

## Sheet: genes up_day 2 in LIF-Stat3
Upregulated genes in Prdm14 and Klf2 overexpressing EpiSCs compared to Prdm14 overexpressing EpiSCs and Klf2 overexpressing EpiSCs on day 2 in LIF/Stat3
FDR<0.005
gene list is sorted by FDR of PK2-P2; table contains duplicate gene IDs (multiple array probe-sets)
Gene Symbol	Entrez_ Gene_ID	Probe_ID	PK2-K2 fold change	PK2-P2 fold change	PK2-K2 FDR	PK2-P2 FDR	bound by Prdm14?	bound by Stat3?	bound by Klf2?
Krtdap	64661	ILMN_2868152	1.21956	5.0851	1.81971e-11	8.95855e-119	Y	N	N
Klk7	23993	ILMN_1251558	1.615	4.92813	6.19259e-20	1.32271e-111	Y	N	N
Tcfap2a	21418	ILMN_2764846	4.10663	4.67109	1.7134e-128	3.00753e-100	Y	N	N
Arg1	NA	ILMN_2775157	2.8742	4.27106	8.59009e-63	1.02659e-83	N	N	N
Notum	77583	ILMN_2932164	3.19691	4.24135	9.53885e-78	1.45918e-82	Y	N	N
Npy	109648	ILMN_2946520	4.14086	4.20641	1.24844e-130	3.28385e-81	N	N	N
Foxd1	15229	ILMN_2706755	4.17545	4.01088	8.34254e-133	9.57587e-74	Y	N	N
Arg1	11846	ILMN_2952275	2.30003	3.9884	2.88476e-40	6.29317e-73	N	N	N
Dppa5	434423	ILMN_3018711	1.12241	3.92558	9.33675e-10	1.20638e-70	Y	N	N
LOC100042514	100042514	ILMN_2657431	1.03407	3.64303	2.5164e-08	7.82526e-61	N	N	N
Krtdap	NA	ILMN_2503521	2.07888	3.59459	6.4446e-33	3.22963e-59	NA	NA	NA
Dppa5	434423	ILMN_3090545	0.920263	3.53424	1.1586e-06	3.2445e-57	Y	N	N
Hopx	74318	ILMN_2548010	0.951532	3.53118	4.25886e-07	3.8824e-57	Y	N	N
Rnase1	19752	ILMN_1220763	3.17269	3.50324	1.43925e-76	3.06966e-56	N	N	N
Scara5	71145	ILMN_3008068	1.5071	3.39686	2.23947e-17	8.00354e-53	Y	N	N
Zfp533	241494	ILMN_2472730	0.708498	3.36073	0.000435872	1.08815e-51	Y	N	N
Anxa8	11752	ILMN_2724558	0.988818	3.24735	1.21894e-07	3.36508e-48	Y	N	N
Coch	12810	ILMN_2919201	0.629834	3.18536	0.00261433	2.23854e-46	Y	N	N
Spon2	100689	ILMN_1229547	0.665017	3.03106	0.00120183	5.94571e-42	N	N	N
Ifitm3	66141	ILMN_2658501	0.840308	2.95474	1.33603e-05	7.15823e-40	Y	Y	N
Hapln1	12950	ILMN_2753342	2.80002	2.94549	1.30754e-59	1.27148e-39	Y	N	N
Ifitm5	73835	ILMN_1245864	2.90549	2.90356	3.72869e-64	1.72295e-38	Y	Y	N
Krt13	16663	ILMN_2704972	1.98337	2.90262	5.72846e-30	1.80214e-38	Y	N	N
AI850995	NA	ILMN_1253336	1.27647	2.86696	1.52442e-12	1.51811e-37	Y	N	N
Acpp	56318	ILMN_2693019	2.65969	2.83769	7.91115e-54	8.77676e-37	Y	Y	N
Ifi35	70110	ILMN_2625290	1.46045	2.79137	2.46831e-16	1.40182e-35	Y	N	N
Pqlc3	217430	ILMN_2730701	0.687898	2.77047	0.000707153	4.76069e-35	Y	N	N
Grhl3	230824	ILMN_2971031	1.36817	2.76864	2.27404e-14	5.25442e-35	Y	Y	N
5031425E22Rik	NA	ILMN_2747802	0.741161	2.75713	0.000196046	1.03381e-34	NA	NA	NA
LOC380706	NA	ILMN_2534207	1.93023	2.68606	2.08417e-28	6.10967e-33	Y	N	N
Ptgs1	19224	ILMN_1224866	0.69282	2.66769	0.000629304	1.6723e-32	Y	N	N
LOC226017	NA	ILMN_1245043	1.27728	2.65294	1.47408e-12	3.87079e-32	NA	NA	NA
Ptgs1	19224	ILMN_1239239	0.659234	2.64916	0.00136755	4.72238e-32	Y	N	N
Ap3b2	11775	ILMN_3009184	2.15627	2.59479	2.14444e-35	9.8642e-31	Y	N	N
Fosb	14282	ILMN_2778279	1.45447	2.56766	3.29317e-16	4.26835e-30	Y	N	N
Gpr120	107221	ILMN_2746895	3.78286	2.55176	6.22169e-109	1.01369e-29	Y	N	N
Parp14	547253	ILMN_2825803	1.05414	2.52544	1.21509e-08	4.1057e-29	Y	N	N
Fetub	59083	ILMN_2761645	0.86062	2.50873	7.32772e-06	9.77359e-29	Y	N	N
Apobec3	80287	ILMN_1259368	2.87204	2.49749	1.03258e-62	1.74205e-28	Y	N	N
Dlm1-pending	NA	ILMN_1218547	2.37477	2.49079	6.3176e-43	2.46649e-28	Y	N	N
Mov10	17454	ILMN_1249117	0.736244	2.44194	0.000221215	3.19137e-27	Y	N	N
LOC665753	665753	ILMN_1235063	1.46046	2.43925	2.46831e-16	3.63204e-27	NA	NA	NA
6330404C01Rik	NA	ILMN_1245549	1.29146	2.42243	7.90662e-13	8.68624e-27	Y	N	N
1810009N02Rik	69099	ILMN_2764607	0.971015	2.40495	2.23079e-07	2.12488e-26	NA	NA	NA
Irf6	54139	ILMN_1216279	2.52112	2.39828	2.40295e-48	2.94984e-26	N	N	N
Irgm1	15944	ILMN_2711172	1.11721	2.36883	1.13557e-09	1.30834e-25	Y	N	N
Ptgs1	19224	ILMN_1233864	0.778888	2.3459	7.36301e-05	4.14447e-25	Y	N	N
C1ql2	226359	ILMN_2671473	1.80357	2.34421	7.83734e-25	4.46134e-25	Y	N	N
Rpl3l	66211	ILMN_2649810	0.977	2.34234	1.82021e-07	4.85029e-25	Y	N	Y
Tdh	58865	ILMN_1244724	1.786	2.3269	2.3442e-24	1.03508e-24	Y	Y	N
Aoah	27052	ILMN_2962737	1.39142	2.3094	7.5081e-15	2.47834e-24	Y	N	N
Psmb8	16913	ILMN_2693940	1.86924	2.30372	1.16142e-26	3.25598e-24	Y	N	N
Ahnak	66395	ILMN_1258578	0.932618	2.30257	7.8015e-07	3.42813e-24	Y	Y	N
Tcfap2a	21418	ILMN_2913031	2.66405	2.29346	5.49299e-54	5.33815e-24	NA	NA	NA
Il15ra	16169	ILMN_1249759	1.19875	2.27561	4.34192e-11	1.26408e-23	N	N	N
Syt4	20983	ILMN_2690014	1.41052	2.25579	2.97579e-15	3.25854e-23	N	N	N
Prl2c2	18811	ILMN_2617996	1.7491	2.24208	2.32438e-23	6.19671e-23	N	N	N
Kctd15	233107	ILMN_2655869	0.786418	2.24119	6.01377e-05	6.43843e-23	Y	N	N
Pqlc3	217430	ILMN_2749327	0.783457	2.238	6.52515e-05	7.47861e-23	Y	N	N
Id4	15904	ILMN_2678714	1.80388	2.23167	7.70494e-25	1.00593e-22	Y	Y	N
Vgll3	73569	ILMN_1220029	1.8031	2.22509	8.05411e-25	1.36899e-22	N	N	N
Mov10	17454	ILMN_1254962	0.710503	2.2092	0.000414855	2.86822e-22	Y	N	N
Ctsw	13041	ILMN_2721399	1.51895	2.19405	1.19981e-17	5.88355e-22	Y	Y	N
Prl2c4	26421	ILMN_2996648	1.54035	2.17573	3.82843e-18	1.3501e-21	NA	NA	NA
Prss35	244954	ILMN_2609897	3.14602	2.14112	2.72537e-75	6.64531e-21	N	N	N
Nfib	NA	ILMN_1256427	2.08392	2.13058	4.49875e-33	1.05994e-20	NA	NA	NA
Nrxn2	NA	ILMN_2418389	1.18332	2.12151	8.20199e-11	1.58831e-20	NA	NA	NA
EG574403	574403	ILMN_3162060	2.38057	2.09144	3.9366e-43	5.94642e-20	Y	N	N
Nrxn2	18190	ILMN_3015003	1.17185	2.0801	1.31265e-10	9.77967e-20	NA	NA	NA
Nanos3	244551	ILMN_2720493	1.8937	2.07676	2.32706e-27	1.132e-19	Y	Y	N
Notch4	18132	ILMN_1220697	1.23824	2.0749	8.13729e-12	1.22609e-19	Y	N	N
Spo11	26972	ILMN_2777019	2.90324	2.06831	4.61049e-64	1.63609e-19	N	N	N
Prl2c3	18812	ILMN_2875585	1.8617	2.06471	1.87087e-26	1.89297e-19	N	N	N
Tapbpl	213233	ILMN_2606502	1.90488	2.06471	1.12478e-27	1.89297e-19	Y	N	N
Igsf10	242050	ILMN_2445658	1.31143	2.05201	3.22134e-13	3.30091e-19	Y	Y	N
Sall3	20689	ILMN_3001398	4.20364	2.02942	1.40321e-134	8.74828e-19	Y	N	N
Igfbpl1	75426	ILMN_2776554	2.72392	2.02843	1.98994e-56	9.10305e-19	Y	Y	N
Gata2	14461	ILMN_2612283	3.25513	2.01397	1.31588e-80	1.68612e-18	Y	Y	Y
Msc	17681	ILMN_2769777	2.86183	2.00854	2.87156e-62	2.1143e-18	N	N	N
Cxadr	13052	ILMN_3089725	1.05017	2.00365	1.40154e-08	2.57051e-18	Y	N	N
Fgf18	14172	ILMN_2764004	1.81319	1.99812	4.30854e-25	3.20036e-18	Y	N	N
Creg1	433375	ILMN_1239638	2.63749	1.99186	6.0566e-53	4.12612e-18	Y	N	N
Lgals3bp	19039	ILMN_1258526	2.2882	1.99161	7.43717e-40	4.15605e-18	N	N	N
Slc6a8	102857	ILMN_2605212	1.93652	1.98555	1.39211e-28	5.25667e-18	N	N	N
EG433229	433229	ILMN_2660466	1.29013	1.98371	8.36588e-13	5.67202e-18	Y	N	N
Mapt	NA	ILMN_2740020	0.696635	1.98316	0.000576548	5.7873e-18	Y	N	N
Ebf3	13593	ILMN_2422615	2.78976	1.9732	3.5134e-59	8.73642e-18	N	N	N
Phxr4	NA	ILMN_2751603	2.17051	1.96703	7.39411e-36	1.12329e-17	NA	NA	NA
Efhd1	NA	ILMN_2613306	1.59331	1.96216	2.08912e-19	1.35693e-17	Y	N	N
Dpysl3	22240	ILMN_1250075	1.30948	1.96133	3.51256e-13	1.39691e-17	Y	N	N
Crtac1	NA	ILMN_2764112	2.1087	1.95934	7.41549e-34	1.51114e-17	Y	Y	N
Lama1	16772	ILMN_2973288	1.89877	1.95152	1.6561e-27	2.08062e-17	Y	Y	N
Zfp750	319530	ILMN_2654571	1.86217	1.94213	1.81985e-26	3.00359e-17	Y	N	N
Il15ra	16169	ILMN_1220603	1.45597	1.9364	3.07213e-16	3.79124e-17	N	N	N
Fgf1	14164	ILMN_2701233	2.30425	1.93512	2.05524e-40	3.95383e-17	Y	N	N
Mesp1	17292	ILMN_2687727	0.652214	1.92768	0.00160343	5.31134e-17	Y	N	N
Ube2l6	NA	ILMN_2431619	1.80531	1.92621	7.04762e-25	5.6177e-17	Y	Y	N
Emp2	13731	ILMN_2598103	1.09253	1.92515	2.91486e-09	5.85516e-17	Y	N	N
scl0001978.1_6	NA	ILMN_2435584	0.837521	1.92232	1.44728e-05	6.53357e-17	NA	NA	NA
Pitx2	18741	ILMN_2507989	1.03307	1.89974	2.6065e-08	1.60274e-16	Y	N	N
Hey1	15213	ILMN_2690596	0.906012	1.89128	1.83122e-06	2.24774e-16	N	N	N
Itgb4	192897	ILMN_3144575	1.16522	1.88608	1.72673e-10	2.75324e-16	Y	N	N
Rsad2	58185	ILMN_1225204	2.19697	1.8783	9.87571e-37	3.74706e-16	Y	N	N
Gng13	64337	ILMN_2615412	1.08778	1.86226	3.47272e-09	7.03249e-16	Y	N	N
Mtap2	17756	ILMN_3137552	1.80599	1.85688	6.76384e-25	8.65641e-16	Y	N	N
2007-03-01	57438	ILMN_2676940	1.43294	1.84735	9.74261e-16	1.25809e-15	Y	Y	N
Lce3b	66344	ILMN_2619519	1.46089	1.83832	2.42137e-16	1.77191e-15	N	N	N
4930429B21Rik	67576	ILMN_2688663	0.753869	1.83671	0.00014188	1.88544e-15	NA	NA	NA
Sct	20287	ILMN_2592834	1.73696	1.83124	4.80718e-23	2.32263e-15	Y	N	N
Pou4f1	18996	ILMN_3035601	0.762264	1.829	0.000114306	2.53344e-15	Y	N	N
Gbp3	55932	ILMN_2918002	2.19428	1.82836	1.2114e-36	2.58613e-15	Y	N	N
Stk32a	NA	ILMN_1233272	1.14552	1.82807	3.76618e-10	2.61049e-15	N	N	N
Tgm2	21817	ILMN_2692615	1.72046	1.81997	1.29318e-22	3.58418e-15	Y	Y	N
Ube1l	74153	ILMN_1230019	1.88012	1.81106	5.65891e-27	5.03724e-15	Y	N	N
Mical1	171580	ILMN_1225077	0.703028	1.80486	0.000496295	6.31085e-15	Y	N	N
Pcp4l1	66425	ILMN_1254622	1.32644	1.79442	1.60472e-13	9.35065e-15	Y	N	N
Slc40a1	53945	ILMN_2747923	0.73506	1.79398	0.000227491	9.49133e-15	N	N	N
Psmb8	NA	ILMN_1226683	1.65963	1.78602	4.7754e-21	1.2741e-14	Y	N	N
Dapp1	26377	ILMN_1253354	2.51758	1.78051	3.27027e-48	1.55757e-14	Y	Y	N
Ankrd6	NA	ILMN_1217993	2.28668	1.77173	8.35838e-40	2.16901e-14	NA	NA	NA
5730593N15Rik	NA	ILMN_2692527	1.33456	1.76726	1.09952e-13	2.54316e-14	NA	NA	NA
Tln2	70549	ILMN_2450506	0.887543	1.7572	3.23468e-06	3.64749e-14	Y	Y	N
Notum	77583	ILMN_2504886	1.46746	1.75574	1.74817e-16	3.84962e-14	Y	N	N
Ankrd6	140577	ILMN_2630789	2.27361	1.73018	2.37057e-39	9.89893e-14	Y	Y	N
4933436C20Rik	NA	ILMN_2604403	1.20993	1.72654	2.7076e-11	1.12867e-13	NA	NA	NA
Gfod1	328232	ILMN_2859032	1.00997	1.72242	5.84466e-08	1.30962e-13	Y	N	N
LOC381256	NA	ILMN_2526204	1.7861	1.71631	2.33489e-24	1.63409e-13	NA	NA	NA
Mknk1	17346	ILMN_1254855	0.811461	1.71156	3.02052e-05	1.93969e-13	Y	N	N
Ap3b2	11775	ILMN_2647729	1.77694	1.71037	4.15168e-24	2.02387e-13	Y	N	N
Hdc	15186	ILMN_2965903	1.09893	1.70026	2.28922e-09	2.90181e-13	Y	N	N
Gbp3	55932	ILMN_1244513	2.24741	1.68602	1.89544e-38	4.79002e-13	Y	N	N
Ipmk	69718	ILMN_2938390	0.952875	1.67985	4.06994e-07	5.95002e-13	N	N	N
Thsd2	NA	ILMN_2736451	2.17759	1.67785	4.37194e-36	6.39095e-13	Y	N	N
Tyki	NA	ILMN_1240864	2.05796	1.67168	2.90737e-32	7.94942e-13	Y	N	N
AW551984	244810	ILMN_1215599	1.45098	1.6675	3.91659e-16	9.2047e-13	N	N	N
LOC100046035	100046035	ILMN_1213123	1.26479	1.6668	2.56526e-12	9.42443e-13	Y	N	N
C330013J21Rik	NA	ILMN_2594187	1.22855	1.66623	1.23586e-11	9.58673e-13	NA	NA	NA
Amhr2	110542	ILMN_2684178	2.00965	1.6534	9.10132e-31	1.49319e-12	Y	Y	Y
Hoxa5	NA	ILMN_1217978	2.35897	1.64172	2.34215e-42	2.23313e-12	Y	N	N
Cd274	60533	ILMN_1226800	1.94791	1.6385	6.43874e-29	2.49683e-12	Y	N	N
Zadh2	225791	ILMN_1232404	1.11503	1.61553	1.23437e-09	5.41885e-12	N	N	N
Mtap2	NA	ILMN_2709782	1.57255	1.61486	6.57027e-19	5.54014e-12	Y	N	N
LOC100044968	100044968	ILMN_1234929	1.342	1.60445	7.83628e-14	7.8297e-12	NA	NA	NA
2310007F04Rik	66344	ILMN_2941749	1.27516	1.58393	1.61504e-12	1.53189e-11	NA	NA	NA
Slc35f2	72022	ILMN_3133095	1.15955	1.57259	2.16717e-10	2.24522e-11	Y	Y	N
Psmb9	16912	ILMN_1242466	2.50417	1.5623	1.0325e-47	3.14012e-11	N	N	N
Bcl11a	14025	ILMN_2712044	0.75468	1.5552	0.000139146	3.96416e-11	Y	N	N
Prosc	114863	ILMN_3129825	0.603509	1.55318	0.00453491	4.22693e-11	N	N	N
C630030A18Rik	NA	ILMN_2577790	0.842164	1.54847	1.26417e-05	4.88378e-11	NA	NA	NA
Tshz1	110796	ILMN_1216265	0.925764	1.54178	9.7403e-07	6.05999e-11	N	N	N
Fgf17	14171	ILMN_2639788	2.1321	1.53278	1.3034e-34	8.01399e-11	Y	N	N
AW551984	244810	ILMN_2721975	1.29903	1.53247	5.66613e-13	8.0844e-11	N	N	N
1700012H17Rik	NA	ILMN_2766755	1.47598	1.53207	1.12406e-16	8.184e-11	Y	Y	N
Mbp	17196	ILMN_3011353	4.21066	1.52996	5.54344e-135	8.74957e-11	Y	N	N
Kcnc1	16502	ILMN_2717814	2.39714	1.52805	1.00469e-43	9.25389e-11	Y	N	N
Aurkc	NA	ILMN_2725246	0.686909	1.52287	0.000724254	1.09248e-10	NA	NA	NA
Ensa	NA	ILMN_2763294	0.725308	1.51769	0.000288779	1.28556e-10	NA	NA	NA
Plau	18792	ILMN_2629582	1.29112	1.51358	8.01083e-13	1.45969e-10	N	N	N
Pdzk1	NA	ILMN_1235474	1.90233	1.51083	1.32336e-27	1.58676e-10	Y	N	N
EG384596	384596	ILMN_1230032	0.763048	1.50136	0.000112011	2.14261e-10	NA	NA	NA
Insig1	231070	ILMN_2606693	1.19818	1.49437	4.43985e-11	2.6624e-10	N	N	N
Mta3	116871	ILMN_2847038	0.693568	1.46985	0.000619194	5.71956e-10	Y	N	N
Id2	15902	ILMN_1228557	1.93121	1.46593	1.9783e-28	6.43915e-10	Y	N	Y
Ipmk	69718	ILMN_1238179	1.0703	1.46281	6.67954e-09	7.08066e-10	N	N	N
Ipmk	69718	ILMN_2763825	0.925074	1.45628	9.95762e-07	8.63758e-10	N	N	N
Tap1	21354	ILMN_1250409	1.10036	1.45317	2.17244e-09	9.46644e-10	Y	N	N
Grk5	14773	ILMN_1249435	1.19771	1.45189	4.52628e-11	9.80295e-10	N	N	N
1700093K21Rik	67358	ILMN_2736976	0.618137	1.45031	0.00335984	1.02651e-09	Y	N	N
A530017D24Rik	NA	ILMN_2493544	0.668637	1.44607	0.00110923	1.16875e-09	NA	NA	NA
Fgf17	14171	ILMN_2812286	2.50846	1.44247	7.17565e-48	1.30352e-09	Y	N	N
Gbp2	14469	ILMN_3047389	0.714552	1.4394	0.000377875	1.42574e-09	N	N	N
OTTMUSG00000001070	100043899	ILMN_2527796	0.946875	1.43861	4.94705e-07	1.46003e-09	Y	N	N
Upk1b	22268	ILMN_2936646	1.73536	1.43776	5.28061e-23	1.49411e-09	Y	N	N
Ipmk	69718	ILMN_1240247	0.87662	1.43652	4.50047e-06	1.54583e-09	N	N	N
Gpr85	64450	ILMN_1235042	0.803835	1.43528	3.72563e-05	1.60346e-09	N	N	N
Id2	15902	ILMN_2887239	1.91177	1.43421	7.10611e-28	1.65654e-09	Y	N	Y
LOC100048295	100048295	ILMN_2470646	4.57373	1.43366	3.00598e-159	1.68166e-09	Y	N	N
AW551984	244810	ILMN_2721980	1.2986	1.43093	5.77132e-13	1.8276e-09	N	N	N
Slc35d3	76157	ILMN_1216110	0.857301	1.42748	8.10539e-06	2.02469e-09	Y	N	N
Med29	67224	ILMN_2615538	0.691611	1.42363	0.00064754	2.2726e-09	Y	N	N
Aldh3a1	11670	ILMN_1253178	1.34032	1.42221	8.45057e-14	2.36437e-09	Y	N	N
Rps6kb1	72508	ILMN_1235678	0.948672	1.42058	4.67756e-07	2.48504e-09	N	N	N
Crmp1	12933	ILMN_2781663	0.640191	1.41915	0.00209615	2.59498e-09	Y	N	N
Lrrn2	16980	ILMN_2670344	1.74429	1.41837	3.10401e-23	2.65626e-09	Y	N	N
Fam110b	242297	ILMN_1239592	1.44888	1.41602	4.33983e-16	2.85078e-09	Y	Y	N
Nrn1l	234700	ILMN_2655905	1.36314	1.41573	2.88633e-14	2.87316e-09	Y	N	N
Gpr1	241070	ILMN_1249644	0.966821	1.41473	2.56157e-07	2.95725e-09	Y	N	N
Idb2	NA	ILMN_1236868	2.02069	1.41145	4.16737e-31	3.25818e-09	NA	NA	NA
Perld1	320655	ILMN_2711000	0.969544	1.4018	2.34852e-07	4.28952e-09	Y	N	N
Cdo1	12583	ILMN_2975345	0.886752	1.40111	3.30882e-06	4.37179e-09	Y	N	N
H2-T10	15024	ILMN_1230878	1.09759	1.39965	2.40355e-09	4.56168e-09	Y	N	N
Rasgrp3	240168	ILMN_2908687	1.08042	1.3952	4.59869e-09	5.17014e-09	Y	N	N
Slit2	20563	ILMN_1253797	1.64143	1.38185	1.37407e-20	7.57367e-09	Y	N	N
Trib2	NA	ILMN_2432550	1.52089	1.37932	1.08135e-17	8.14808e-09	Y	N	N
LOC100038882	100038882	ILMN_1256257	1.07677	1.36997	5.26371e-09	1.06275e-08	N	N	N
Tapbpl	213233	ILMN_2974611	2.09219	1.36776	2.47932e-33	1.12864e-08	Y	N	N
Tcte3	21647	ILMN_3086899	0.842163	1.36546	1.26417e-05	1.19911e-08	Y	Y	N
Trim30	20128	ILMN_1229630	1.39261	1.36381	7.0948e-15	1.25343e-08	N	N	N
C330018D20Rik	77422	ILMN_2525289	0.630222	1.35918	0.0025953	1.43075e-08	N	N	N
Ccdc109a	215999	ILMN_2533766	0.897518	1.34581	2.3766e-06	2.08206e-08	Y	Y	N
Zic3	NA	ILMN_1243639	0.842019	1.33795	1.26913e-05	2.58923e-08	NA	NA	NA
Tbx4	NA	ILMN_1253515	1.40429	1.33697	4.0179e-15	2.66172e-08	Y	N	N
Yme1l1	27377	ILMN_2516374	0.694732	1.33495	0.000603409	2.80505e-08	N	N	N
LOC380929	NA	ILMN_2528594	1.62195	1.33324	4.17378e-20	2.94681e-08	Y	N	N
AW212394	NA	ILMN_1240938	1.34095	1.33115	8.20986e-14	3.12031e-08	Y	N	N
Tmem134	66990	ILMN_3125890	0.630443	1.33084	0.00258473	3.14602e-08	NA	NA	NA
Tff3	21786	ILMN_2645973	1.38783	1.32466	8.89927e-15	3.72496e-08	Y	N	N
Mtap7	17761	ILMN_1252545	1.29559	1.32258	6.57362e-13	3.94229e-08	Y	N	N
Efna1	13636	ILMN_1244460	1.37122	1.31974	1.97431e-14	4.26021e-08	Y	Y	N
Syn1	20964	ILMN_2762083	0.639443	1.31708	0.00212985	4.57095e-08	Y	N	N
Acd	497652	ILMN_1219304	0.636047	1.31669	0.00228953	4.61884e-08	Y	Y	Y
Mff	75734	ILMN_2732961	1.23601	1.31131	8.98189e-12	5.3407e-08	N	N	N
Serping1	NA	ILMN_2775421	1.76666	1.30774	7.87232e-24	5.88159e-08	Y	Y	N
Mknk1	17346	ILMN_2845991	1.01632	1.30671	4.70104e-08	6.04095e-08	Y	N	N
Akp2	11647	ILMN_2661287	2.13838	1.29777	8.2553e-35	7.74886e-08	Y	N	N
Ppap2b	67916	ILMN_1247753	0.642917	1.2943	0.00197131	8.50242e-08	Y	N	N
Lrrn4	320974	ILMN_2608166	1.03105	1.28546	2.80804e-08	1.08004e-07	Y	N	N
Aim1	NA	ILMN_2590917	0.706496	1.27862	0.000456707	1.29039e-07	Y	N	N
Gtsf1l	68236	ILMN_2732954	0.719863	1.27277	0.000330434	1.50503e-07	Y	N	N
Gata3	14462	ILMN_1248843	1.4917	1.27225	4.97386e-17	1.52423e-07	Y	N	N
Prl2c2	18811	ILMN_1259967	1.45568	1.27038	3.10172e-16	1.59348e-07	N	N	N
Chst7	60322	ILMN_1216374	1.23187	1.26765	1.07113e-11	1.70514e-07	N	N	N
Fez1	235180	ILMN_2643495	3.4296	1.2656	1.90593e-89	1.79775e-07	Y	N	N
Defcr6	13240	ILMN_1254739	0.725344	1.26262	0.000288627	1.93897e-07	NA	NA	NA
Ube2l6	56791	ILMN_2486267	1.40745	1.2626	3.45402e-15	1.93897e-07	Y	Y	N
Papss2	23972	ILMN_2466809	1.37624	1.26051	1.55941e-14	2.03741e-07	Y	N	N
Gpr85	64450	ILMN_2854983	1.2216	1.25403	1.66529e-11	2.41827e-07	N	N	N
Mtmr11	194126	ILMN_2642922	0.904994	1.25	1.8918e-06	2.67618e-07	Y	N	N
Cdkn2a	12578	ILMN_1226950	2.32638	1.24941	3.37905e-41	2.71801e-07	N	N	N
Lmna	16905	ILMN_2597710	1.52453	1.24544	8.93428e-18	3.01117e-07	Y	Y	N
Igfbpl1	75426	ILMN_2828112	2.77994	1.24479	9.00693e-59	3.0604e-07	Y	Y	N
IGFBPL	NA	ILMN_2576149	1.4196	1.2441	1.8923e-15	3.11366e-07	NA	NA	NA
Nphp1	53885	ILMN_1245093	0.747154	1.23735	0.000168207	3.68503e-07	N	N	N
Tln2	70549	ILMN_1222194	0.75682	1.23602	0.000131648	3.80619e-07	Y	Y	N
Crct1	74175	ILMN_2681913	4.67501	1.23411	2.44795e-166	3.9837e-07	N	N	N
Btg3	12228	ILMN_3042627	1.03706	1.23336	2.25557e-08	4.05858e-07	Y	N	N
Fos	14281	ILMN_2750515	1.11477	1.23037	1.24648e-09	4.37137e-07	Y	Y	Y
1810014F10Rik	69064	ILMN_1251065	0.856403	1.22558	8.31394e-06	4.93217e-07	Y	N	N
Spsb1	74646	ILMN_1224336	1.14682	1.22429	3.58213e-10	5.08955e-07	Y	N	N
EG665509	665509	ILMN_1212626	1.01742	1.21962	4.52422e-08	5.73274e-07	Y	Y	N
Wnt5a	22418	ILMN_2472917	1.22572	1.20878	1.3956e-11	7.51715e-07	Y	N	N
Cdx2	12591	ILMN_2725853	5.92633	1.20495	2.79666e-268	8.28699e-07	Y	N	N
Sox3	20675	ILMN_1245319	1.69162	1.19809	7.2826e-22	9.82588e-07	N	N	N
LOC223672	NA	ILMN_2671435	0.682973	1.19742	0.000795691	9.99375e-07	N	N	N
Hsd3b7	101502	ILMN_3114124	0.607312	1.18965	0.00419992	1.20888e-06	Y	Y	N
Inpp5k	19062	ILMN_1248389	1.35496	1.18657	4.25636e-14	1.30207e-06	Y	N	N
Il13ra1	16164	ILMN_2668696	1.40731	1.18552	3.46835e-15	1.33244e-06	N	N	N
Evpl	14027	ILMN_2435835	0.634555	1.18443	0.00236469	1.36812e-06	Y	Y	N
Oasl2	23962	ILMN_2599154	2.01024	1.18382	8.76514e-31	1.38804e-06	Y	Y	N
A930026I22Rik	NA	ILMN_2455447	0.834482	1.18326	1.58055e-05	1.40751e-06	NA	NA	NA
Serping1	12258	ILMN_2913166	1.57442	1.18297	5.94883e-19	1.41707e-06	Y	Y	N
Samd9l	209086	ILMN_1224855	0.611703	1.18233	0.00383673	1.43817e-06	N	N	N
Casp7	12369	ILMN_2648548	1.32886	1.17453	1.43318e-13	1.73743e-06	Y	N	N
Apol9b	71898	ILMN_2622856	0.79916	1.17071	4.23977e-05	1.90637e-06	Y	N	N
Fez1	235180	ILMN_1213056	3.39389	1.16788	1.32767e-87	2.03068e-06	Y	N	N
Tsga14	NA	ILMN_2551744	0.704945	1.16586	0.000473813	2.13232e-06	NA	NA	NA
Mtap1b	17755	ILMN_2750248	0.999338	1.16071	8.43033e-08	2.41434e-06	Y	Y	N
Laptm5	16792	ILMN_1217849	2.07078	1.15738	1.16324e-32	2.60806e-06	Y	N	N
Pps	NA	ILMN_2584558	1.31299	1.15704	2.99682e-13	2.62575e-06	Y	N	N
Liph	239759	ILMN_2760434	1.24437	1.15662	6.26516e-12	2.65054e-06	Y	Y	N
Liph	239759	ILMN_1217063	2.45217	1.15631	9.19335e-46	2.66984e-06	Y	Y	N
Gpr1	241070	ILMN_2967037	1.12049	1.15627	1.00387e-09	2.67049e-06	Y	N	N
Pcsk6	18553	ILMN_2637094	1.34899	1.15136	5.64104e-14	3.0027e-06	Y	N	N
Birc7	NA	ILMN_2600940	0.88654	1.15127	3.32975e-06	3.00776e-06	Y	N	N
LOC381691	NA	ILMN_2538615	0.994767	1.14554	9.90279e-08	3.45741e-06	Y	Y	N
7530408C15Rik	NA	ILMN_2517611	1.11842	1.14532	1.08524e-09	3.47207e-06	NA	NA	NA
Nrp2	18187	ILMN_2480957	1.15431	1.14397	2.68211e-10	3.58054e-06	Y	Y	Y
Med14	26896	ILMN_1228189	1.34543	1.13586	6.67531e-14	4.31713e-06	Y	N	N
Lgals8	56048	ILMN_2828677	0.724441	1.13363	0.000294859	4.55081e-06	Y	N	N
Hoxd9	15438	ILMN_1216475	1.12667	1.13151	7.92665e-10	4.7815e-06	N	N	N
Dppa2	73703	ILMN_2607458	1.06223	1.12921	9.02175e-09	5.04885e-06	Y	N	N
Exo1	26909	ILMN_2662763	0.824719	1.12664	2.07976e-05	5.35369e-06	N	N	N
Klk1b22	13646	ILMN_2946653	0.742135	1.12608	0.000191281	5.41425e-06	Y	N	N
Sfrp1	20377	ILMN_1231689	1.62727	1.12086	3.10496e-20	6.08081e-06	N	Y	N
Nkx6-2	14912	ILMN_2635578	1.0168	1.11881	4.6222e-08	6.36606e-06	Y	N	N
Ephb1	270190	ILMN_2672903	1.53033	1.11863	6.55468e-18	6.39037e-06	Y	Y	N
Tagln3	56370	ILMN_2745930	1.95518	1.11786	3.95769e-29	6.50062e-06	N	N	N
Rhbdf1	13650	ILMN_2657828	1.61046	1.11572	7.97408e-20	6.81969e-06	Y	N	N
Apbb1ip	NA	ILMN_2755667	1.20831	1.11047	2.90029e-11	7.67457e-06	N	N	N
Irf1	16362	ILMN_2624100	0.769411	1.11038	9.52514e-05	7.68569e-06	N	Y	N
Cd1d1	12479	ILMN_2734212	1.54745	1.10886	2.60483e-18	7.94983e-06	Y	N	N
Fgfr2	14183	ILMN_2609887	0.833189	1.10624	1.63915e-05	8.44695e-06	Y	N	N
Kalrn	545156	ILMN_2727847	1.16867	1.10084	1.49892e-10	9.55251e-06	NA	NA	NA
Ebf3	13593	ILMN_2714455	1.20547	1.09846	3.27859e-11	1.00553e-05	N	N	N
Sgtb	218544	ILMN_1219768	0.615687	1.09687	0.00353064	1.03943e-05	Y	N	N
Gbp6	229900	ILMN_2860645	1.04951	1.09568	1.43349e-08	1.06693e-05	Y	N	N
LOC216674	NA	ILMN_1244066	0.803761	1.09379	3.73181e-05	1.11432e-05	NA	NA	NA
Bcap29	12033	ILMN_2645620	1.00854	1.09003	6.14214e-08	1.2131e-05	Y	N	N
LOC100046770	100046770	ILMN_1212989	0.646732	1.08934	0.00181073	1.23052e-05	Y	Y	N
Lmna	16905	ILMN_3121891	1.46977	1.08536	1.55065e-16	1.34359e-05	Y	Y	N
Nab1	17936	ILMN_2712634	0.659917	1.08463	0.00134656	1.3642e-05	N	N	N
Hoxa1	15394	ILMN_2603334	1.27635	1.08374	1.53124e-12	1.38896e-05	Y	N	N
B130052F17Rik	NA	ILMN_1229656	1.13781	1.07834	5.10869e-10	1.56151e-05	NA	NA	NA
Slc39a8	67547	ILMN_2719513	0.615434	1.07708	0.00354676	1.60731e-05	N	N	N
Ccdc58	381045	ILMN_1221190	1.09777	1.07325	2.38851e-09	1.74673e-05	Y	N	N
Mkks	59030	ILMN_2814350	0.943903	1.06932	5.441e-07	1.90852e-05	N	N	N
Ankrd6	140577	ILMN_1235975	1.29437	1.0669	6.93114e-13	2.01321e-05	Y	Y	N
Enpp4	224794	ILMN_2762380	2.72798	1.066	1.36023e-56	2.05154e-05	N	N	N
scl0002657.1_5	NA	ILMN_1241511	0.725701	1.0629	0.000286601	2.19917e-05	Y	N	Y
Il1rl1	17082	ILMN_2757617	1.2835	1.05996	1.12058e-12	2.34581e-05	Y	N	N
Pdlim4	30794	ILMN_2606162	1.29564	1.0598	6.56788e-13	2.3535e-05	Y	N	N
Kat2b	18519	ILMN_1215305	1.17183	1.05808	1.31265e-10	2.43947e-05	Y	N	N
Crtc3	70461	ILMN_1214578	1.5518	1.05628	2.05786e-18	2.54019e-05	Y	Y	N
scl0003799.1_2	NA	ILMN_1236010	1.19909	1.05527	4.28316e-11	2.59103e-05	NA	NA	NA
Pml	NA	ILMN_1256356	1.29547	1.05457	6.60181e-13	2.62968e-05	Y	N	N
Pdia5	72599	ILMN_2607066	0.760721	1.04934	0.00011872	2.9397e-05	Y	N	N
Avpi1	69534	ILMN_2813186	0.638654	1.04144	0.00216389	3.49492e-05	Y	Y	N
LOC100040799	100040799	ILMN_3162394	0.761895	1.03385	0.000115229	4.09069e-05	NA	NA	NA
2410129H14Rik	76789	ILMN_1249032	0.752169	1.03139	0.00014831	4.3135e-05	Y	N	N
Lrrc18	67580	ILMN_2728504	1.1221	1.03029	9.43673e-10	4.41526e-05	N	N	N
Tgfb2	21808	ILMN_1225196	0.863607	1.0293	6.70074e-06	4.50448e-05	Y	N	N
Zdhhc24	70605	ILMN_2860580	0.636071	1.02855	0.00228901	4.57573e-05	Y	Y	N
Adarb1	110532	ILMN_3036678	1.06572	1.02831	7.93284e-09	4.59823e-05	NA	NA	NA
4930404F20Rik	NA	ILMN_1222969	0.670821	1.02577	0.00105514	4.85204e-05	NA	NA	NA
Sox13	20668	ILMN_1244292	0.70524	1.02543	0.000470926	4.88422e-05	NA	NA	NA
Add3	27360	ILMN_2588671	1.24185	1.02478	6.9742e-12	4.94992e-05	Y	N	N
EG668831	668831	ILMN_1255324	0.700326	1.02214	0.000527114	5.2198e-05	NA	NA	NA
Fas	14102	ILMN_2479290	0.643444	1.02152	0.00195112	5.28598e-05	N	N	N
Psme1	19186	ILMN_2986309	0.676711	1.01993	0.000921635	5.45566e-05	Y	N	N
Tapbp	NA	ILMN_1226819	0.9579	1.01928	3.4387e-07	5.51913e-05	Y	Y	N
Nr5a2	26424	ILMN_2634389	0.682608	1.01907	0.000802532	5.53982e-05	Y	N	Y
Gap43	14432	ILMN_1234990	1.82568	1.01664	1.94153e-25	5.81887e-05	Y	N	N
Cadps2	320405	ILMN_2998313	0.746843	1.01498	0.000169587	6.03006e-05	Y	N	N
Trim34	94094	ILMN_2504718	0.847858	1.01477	1.0709e-05	6.05658e-05	Y	Y	N
Mkx	210719	ILMN_1249634	0.60214	1.01206	0.00466752	6.38388e-05	N	N	N
Shisa2	219134	ILMN_1246285	1.00026	1.01176	8.17279e-08	6.42508e-05	Y	N	N
Pip5k1b	18719	ILMN_2711562	1.13361	1.01028	6.01768e-10	6.62155e-05	Y	N	N
8430410A17Rik	232210	ILMN_2604263	0.972885	1.00917	2.09359e-07	6.78143e-05	Y	N	N
2610001J05Rik	66520	ILMN_2519030	0.683495	1.00685	0.000785723	7.09886e-05	NA	NA	NA
Crtc3	70461	ILMN_1248891	1.16177	1.00482	1.97997e-10	7.40111e-05	Y	Y	N
Apobec1	11810	ILMN_1257631	2.47029	1.00411	1.94562e-46	7.50914e-05	Y	Y	N
Rftn1	76438	ILMN_1240868	1.47537	1.00402	1.15929e-16	7.52087e-05	Y	N	N
Il15ra	16169	ILMN_1227502	0.804808	1.00387	3.63633e-05	7.53743e-05	N	N	N
E2f2	NA	ILMN_2624477	0.660348	1.00288	0.0013347	7.68111e-05	Y	N	Y
Stra13	20892	ILMN_1237761	0.694427	1.00133	0.000607245	7.92433e-05	Y	Y	N
Dnajb9	27362	ILMN_2510875	1.05917	1.0004	1.01118e-08	8.06817e-05	N	N	N
6530401N04Rik	NA	ILMN_2492961	0.765831	0.995885	0.000104559	8.82018e-05	NA	NA	NA
D12Ertd647e	52668	ILMN_3125606	1.40813	0.995607	3.34792e-15	8.86631e-05	N	N	N
Timp4	110595	ILMN_2665133	2.66022	0.99255	7.61842e-54	9.39461e-05	Y	N	N
Sfrp1	NA	ILMN_2604282	1.54872	0.991502	2.4315e-18	9.5928e-05	N	Y	N
Ptpn12	19248	ILMN_2651197	0.665024	0.99084	0.00120183	9.72112e-05	N	N	N
Sntb2	20650	ILMN_1217790	0.673718	0.988878	0.000985517	0.000101049	Y	Y	N
0610007P08Rik	76251	ILMN_2816356	0.600261	0.986733	0.00485372	0.00010546	Y	N	N
Wnt5a	22418	ILMN_2511913	0.89697	0.986105	2.41839e-06	0.000106832	Y	Y	N
Gzmd	14941	ILMN_2987649	0.720881	0.985573	0.000322905	0.000107942	Y	N	N
Ednrb	13618	ILMN_2589640	0.94587	0.979869	5.10807e-07	0.000120795	Y	N	N
Chchd10	103172	ILMN_2749037	0.692796	0.979657	0.000629451	0.000121205	Y	Y	N
Lmna	16905	ILMN_1254405	1.53678	0.97844	4.62375e-18	0.000124179	Y	Y	N
Ogfrl1	70155	ILMN_3145814	1.48481	0.977893	7.10793e-17	0.000125445	N	N	N
Dpm1	13480	ILMN_2590054	0.755784	0.977833	0.000135109	0.00012555	Y	N	N
Mras	17532	ILMN_2451441	1.40189	0.976717	4.51351e-15	0.000128301	Y	Y	N
Atrx	22589	ILMN_2929300	0.599218	0.973353	0.00496101	0.000137595	Y	N	N
Serpini1	20713	ILMN_3161679	0.78204	0.973011	6.76839e-05	0.000138435	Y	N	N
Rftn2	74013	ILMN_2795178	2.02933	0.972826	2.27508e-31	0.000138867	Y	N	N
Mbp	17196	ILMN_2737200	1.16488	0.970737	1.74982e-10	0.00014474	Y	N	N
D430028G21Rik	228607	ILMN_2596961	0.634017	0.96624	0.00239209	0.000158669	Y	N	N
Zfpm2	22762	ILMN_2863601	1.65188	0.964198	7.50595e-21	0.000165324	N	N	N
Lrrc49	102747	ILMN_1256378	1.20272	0.963693	3.68802e-11	0.000166911	NA	NA	NA
Tmem62	96957	ILMN_2633670	1.09634	0.963199	2.51888e-09	0.000168398	N	N	N
Avpi1	69534	ILMN_2755585	0.862496	0.963005	6.92901e-06	0.000169031	Y	Y	N
Mtmr2	77116	ILMN_2653681	1.04054	0.961421	1.98555e-08	0.000174207	Y	Y	N
BC038822	239647	ILMN_2804103	0.719891	0.961313	0.000330434	0.000174453	Y	N	N
Pla2g4f	271844	ILMN_2727722	0.921947	0.960958	1.09963e-06	0.000175557	N	N	N
Tob1	22057	ILMN_1250011	0.663458	0.960795	0.00124444	0.000176097	Y	N	N
4930533K18Rik	NA	ILMN_2514522	1.46225	0.960502	2.2666e-16	0.000176891	Y	N	N
Msh3	NA	ILMN_2738726	0.764555	0.960237	0.000107789	0.000177665	NA	NA	NA
Tns1	21961	ILMN_1229315	1.12169	0.953739	9.58619e-10	0.00020278	Y	Y	N
Itpka	NA	ILMN_2752431	0.608097	0.95317	0.00413393	0.000204996	Y	N	N
F2rl2	14064	ILMN_1236465	0.966836	0.946715	2.56157e-07	0.000232105	Y	N	N
Lce3b	66344	ILMN_2621158	0.878513	0.945303	4.2492e-06	0.000238983	N	N	N
N4wbp5-pending	NA	ILMN_1258613	1.04037	0.944813	1.99702e-08	0.000241167	NA	NA	NA
Galnt1	14423	ILMN_2625687	0.775432	0.944663	8.07417e-05	0.000241828	Y	Y	N
Fin15	NA	ILMN_1243704	0.65403	0.943178	0.00153949	0.000248815	NA	NA	NA
A730024G14Rik	NA	ILMN_2575694	1.17567	0.94039	1.12452e-10	0.000262559	Y	N	N
Gnpda1	NA	ILMN_2750548	1.10809	0.939553	1.61315e-09	0.000266795	Y	Y	N
Lce3c	94060	ILMN_2753750	0.666661	0.937055	0.00115859	0.000279821	N	N	N
Nfib	18028	ILMN_2726585	1.95116	0.936151	5.17718e-29	0.00028484	Y	N	N
Tcirg1	27060	ILMN_2643879	0.724956	0.93533	0.000291289	0.00028944	Y	N	N
1810030N24Rik	66291	ILMN_1246756	0.980132	0.935061	1.63591e-07	0.000290955	Y	Y	N
5430433G21Rik	319909	ILMN_2728134	1.92445	0.930875	3.09179e-28	0.000314192	Y	N	N
scl0003723.1_3	NA	ILMN_2426818	1.15278	0.930883	2.84762e-10	0.000314192	N	N	N
Gsdmdc1	69146	ILMN_2941324	0.862064	0.930084	7.02062e-06	0.000318901	N	N	N
Hoxa7	15404	ILMN_2621038	1.70322	0.929637	3.66274e-22	0.000321771	Y	N	N
Tst	22117	ILMN_2493175	0.849002	0.928003	1.03628e-05	0.000332123	N	N	N
E330031I04Rik	NA	ILMN_2572489	1.06652	0.925606	7.71089e-09	0.000347703	Y	N	N
Bicc1	83675	ILMN_2939138	1.29297	0.92425	7.37854e-13	0.000356469	Y	Y	N
Dab1	13131	ILMN_2601072	0.77092	0.923255	9.14065e-05	0.000362714	Y	N	N
Trim34	94094	ILMN_2504717	0.736033	0.921137	0.000222402	0.000376987	Y	Y	N
Arfip2	76932	ILMN_1233495	0.701592	0.915709	0.000511786	0.000416994	N	N	N
Fzd10	93897	ILMN_2670576	0.754127	0.913755	0.000140922	0.00043184	Y	N	N
Lmcd1	30937	ILMN_2907540	1.14886	0.91251	3.32476e-10	0.000441609	Y	N	N
LOC333331	333331	ILMN_1256019	0.632003	0.90922	0.0024971	0.000468763	Y	N	N
Col18a1	12822	ILMN_2937542	0.654798	0.907244	0.00151393	0.000485511	Y	N	N
Kctd12	239217	ILMN_2736783	1.2466	0.90651	5.69585e-12	0.000492071	NA	NA	NA
Lsm14b	241846	ILMN_2613313	1.05286	0.902649	1.27051e-08	0.000528003	Y	N	N
Il15ra	16169	ILMN_1236536	1.00171	0.902043	7.7684e-08	0.000534139	N	N	N
Nr1h2	22260	ILMN_3085126	0.78165	0.901565	6.83842e-05	0.00053851	Y	N	N
Crabp1	12903	ILMN_1227671	0.718991	0.899713	0.000337829	0.000556761	Y	N	N
5530601I19Rik	NA	ILMN_2622780	0.696051	0.898847	0.000584674	0.000565527	Y	N	N
Armc8	74125	ILMN_2715784	0.615018	0.898674	0.0035754	0.000567284	N	N	N
2410127L17Rik	67383	ILMN_3022895	0.700275	0.894297	0.000527608	0.000616039	Y	Y	N
Grk5	14773	ILMN_2637571	0.655927	0.894155	0.00147524	0.000617565	N	N	N
Psmb10	19171	ILMN_2757870	0.880754	0.893486	3.96906e-06	0.000624989	Y	N	N
EG667410	667410	ILMN_2605935	0.774777	0.89341	8.21969e-05	0.000625209	Y	Y	N
Ankle2	71782	ILMN_2693803	0.629368	0.892992	0.00264077	0.00063002	Y	N	N
E030026I10Rik	NA	ILMN_1241756	1.8653	0.890805	1.49168e-26	0.000654903	Y	N	N
Mtap2	NA	ILMN_1226553	0.760949	0.890624	0.00011807	0.000656727	Y	N	N
Fadd	14082	ILMN_2665625	1.36772	0.889513	2.32109e-14	0.000670548	NA	NA	NA
H2-T10	NA	ILMN_2665266	1.56046	0.888759	1.28241e-18	0.000678671	Y	N	N
Cisd1	52637	ILMN_2706205	0.813472	0.886611	2.8572e-05	0.000705876	N	N	N
Gnpda1	26384	ILMN_1228139	1.14856	0.883856	3.35961e-10	0.000742221	Y	Y	N
Fbxo36	66153	ILMN_2717387	0.880942	0.881387	3.95216e-06	0.000776492	Y	N	N
Ckb	12709	ILMN_1224754	0.903947	0.879817	1.94986e-06	0.000798741	Y	N	N
Klhdc4	234825	ILMN_2602115	0.742184	0.877424	0.000191109	0.000834856	Y	N	N
Elavl2	15569	ILMN_3121717	0.733603	0.876439	0.000235794	0.000848775	Y	N	N
Fgfr2	14183	ILMN_1225071	1.26878	0.876446	2.1569e-12	0.000848775	NA	NA	NA
LOC100043189	100043189	ILMN_1225840	0.897544	0.869016	2.37607e-06	0.000967646	NA	NA	NA
Pde4d	238871	ILMN_1236700	0.737419	0.868736	0.000215439	0.000971549	Y	N	N
Gdf3	14562	ILMN_2731407	1.9165	0.868698	5.25875e-28	0.000971905	Y	Y	Y
Oasl2	23962	ILMN_2954868	2.10798	0.866083	7.78482e-34	0.00101792	Y	Y	N
LOC381130	NA	ILMN_1232279	0.84007	0.865934	1.34499e-05	0.00101977	NA	NA	NA
9130223C08Rik	NA	ILMN_2441142	0.621093	0.863267	0.00315465	0.00106782	NA	NA	NA
Psme1	19186	ILMN_2671204	0.735535	0.861676	0.000225053	0.00109638	Y	N	N
Tnfrsf11b	18383	ILMN_2513826	1.76376	0.861499	9.40532e-24	0.00109975	N	N	N
Scube2	56788	ILMN_2636183	0.739528	0.857287	0.000204521	0.00118386	Y	N	N
Elavl2	15569	ILMN_2604028	0.700795	0.855114	0.000521531	0.00122849	Y	N	N
3100002J23Rik	75429	ILMN_2635708	1.77323	0.854505	5.23753e-24	0.00124123	N	N	N
Kifap3	16579	ILMN_1222022	0.811303	0.853545	3.03321e-05	0.0012623	N	N	N
Folr1	14275	ILMN_2707541	1.01222	0.849389	5.40937e-08	0.00135497	Y	N	N
Tubb2b	73710	ILMN_2588051	0.739565	0.849384	0.000204407	0.00135497	Y	Y	N
Tubb2b	73710	ILMN_2825574	0.66272	0.849347	0.00126473	0.00135545	Y	Y	N
Atp6a1	NA	ILMN_2525051	0.699369	0.84326	0.000538962	0.00150783	Y	N	N
Rab21	216344	ILMN_2763867	1.07414	0.842745	5.81391e-09	0.00152078	Y	N	N
Impact	16210	ILMN_2517290	0.659866	0.842615	0.00134776	0.00152336	Y	Y	N
Gss	14854	ILMN_1227649	0.851335	0.840585	9.66586e-06	0.00157433	Y	N	N
9430080K19Rik	NA	ILMN_2500370	0.725581	0.837825	0.000287283	0.00165089	Y	N	N
Galnt1	14423	ILMN_2625681	1.18883	0.837092	6.53815e-11	0.00167295	Y	Y	N
Twistnb	28071	ILMN_1231779	0.671733	0.835141	0.00103387	0.00173086	Y	N	N
0610007P08Rik	76251	ILMN_1259789	0.828214	0.834452	1.88386e-05	0.00174943	Y	N	N
Gpbp1l1	77110	ILMN_1241795	0.893055	0.834395	2.72987e-06	0.00175071	N	N	N
Nos3	18127	ILMN_2713835	0.736373	0.833104	0.000220537	0.00178861	Y	N	N
St7	64213	ILMN_1229827	0.63224	0.832519	0.00248647	0.0018067	Y	N	N
Hadhb	231086	ILMN_1230454	0.643161	0.832196	0.00196248	0.00181529	N	N	N
1700073K01Rik	NA	ILMN_1229981	1.38222	0.83143	1.16618e-14	0.00183803	Y	N	N
Lbr	NA	ILMN_2509988	1.19967	0.828101	4.19652e-11	0.0019388	Y	N	N
Stk3	56274	ILMN_2958410	0.856465	0.828115	8.30272e-06	0.0019388	Y	N	N
Dtx3l	209200	ILMN_1220813	0.731422	0.827775	0.000249376	0.00194945	Y	N	N
Acot7	70025	ILMN_2606180	0.962098	0.824572	2.99093e-07	0.0020623	Y	N	N
5730469M10Rik	70564	ILMN_2796798	1.10131	0.824484	2.09525e-09	0.00206502	N	N	N
Defcr-rs2	13222	ILMN_1231872	0.825422	0.820452	2.04018e-05	0.00221687	NA	NA	NA
Porcn	53627	ILMN_3093626	0.989989	0.814938	1.17203e-07	0.00242934	Y	N	N
Tubb2b	73710	ILMN_1221835	0.809098	0.813729	3.22147e-05	0.00247551	Y	Y	N
Mars2	212679	ILMN_2675740	0.701905	0.812836	0.000508432	0.0025119	Y	N	N
Adarb1	110532	ILMN_3105343	1.26906	0.812514	2.13216e-12	0.00252364	Y	N	N
Figf	14205	ILMN_2697220	1.04963	0.811387	1.42802e-08	0.0025727	N	N	N
Ric3	320360	ILMN_3072117	1.12451	0.808786	8.61294e-10	0.00268162	Y	N	N
Smpdl3b	100340	ILMN_2602938	0.847103	0.802016	1.09392e-05	0.00300061	Y	N	N
A230057E24Rik	NA	ILMN_1234357	1.02919	0.801793	2.99136e-08	0.00300995	NA	NA	NA
Klf2	16598	ILMN_2604029	3.58885	0.801528	5.86246e-98	0.00302071	Y	Y	Y
E2f2	242705	ILMN_2836137	0.795375	0.798672	4.71165e-05	0.00316647	Y	N	Y
Dysf	26903	ILMN_2420956	0.708685	0.798007	0.000434083	0.0032021	Y	N	N
1110018N20Rik	NA	ILMN_2497853	0.675551	0.796819	0.00094625	0.00326287	NA	NA	NA
6030413G23Rik	NA	ILMN_1227785	0.638442	0.793917	0.00217418	0.00341915	N	Y	N
Tubb2b	73710	ILMN_2598715	0.716115	0.793623	0.000363188	0.00343499	Y	Y	N
Elovl4	83603	ILMN_1250507	1.58472	0.793337	3.36317e-19	0.00344987	Y	N	N
Mitd1	69028	ILMN_1217646	0.680272	0.789819	0.000846603	0.00364352	Y	Y	N
Rgs3	50780	ILMN_1239208	1.31364	0.787879	2.91421e-13	0.00375463	Y	N	N
Mfsd10	68294	ILMN_2836586	0.663489	0.781074	0.00124396	0.00416525	N	N	N
Kat2b	18519	ILMN_1231686	1.28799	0.779957	9.19393e-13	0.00423418	Y	N	N
Psmb10	19171	ILMN_2914843	0.941908	0.779803	5.78478e-07	0.00424151	Y	N	N
Fxyd6	59095	ILMN_2609998	1.69215	0.779385	7.0679e-22	0.00426812	Y	Y	N
E030030I06Rik	319887	ILMN_1248267	1.14085	0.778861	4.54607e-10	0.0042977	Y	Y	N
BC053393	407814	ILMN_3161532	0.643487	0.775869	0.00194977	0.0045073	NA	NA	NA
Irf2	16363	ILMN_1251696	1.91346	0.7751	6.35571e-28	0.0045598	N	N	N
Tppp3	67971	ILMN_2655929	1.47359	0.774244	1.27155e-16	0.00462278	Y	N	N
E030026I10Rik	NA	ILMN_2646631	2.27387	0.770993	2.33608e-39	0.00486357	Y	N	N
Ppp2r3a	19054	ILMN_1227126	0.60421	0.769268	0.00447131	0.00499332	NA	NA	NA

## Sheet: genes down_day 2 in LIF-Stat3
Downregulated genes in Prdm14 and Klf2 overexpressing EpiSCs compared to Prdm14 overexpressing EpiSCs and Klf2 overexpressing EpiSCs on day 2 in LIF/Stat3
FDR<0.005
gene list is sorted by FDR of PK2-P2; table contains duplicate gene IDs (multiple array probe-sets)
Gene Symbol	Entrez_ Gene_ID	Probe_ID	PK2-K2 fold change	PK2-P2 fold change	PK2-K2 FDR	PK2-P2 FDR	bound by Prdm14?	bound by Stat3?	bound by Klf2?
Wnt8a	20890	ILMN_2485198	-4.35676	-4.94931	6.91075e-144	2.05474e-112	Y	N	N
Trh	22044	ILMN_1237934	-3.57612	-4.83156	8.95052e-97	3.52758e-107	Y	Y	N
Wnt8a	20890	ILMN_2485197	-3.77381	-4.58237	6.71105e-108	2.25749e-96	Y	N	N
Pim2	18715	ILMN_1213136	-3.49904	-4.04985	1.26692e-92	4.07685e-75	Y	N	N
Wnt8a	20890	ILMN_1219317	-3.33832	-3.92678	2.7926e-84	1.22705e-70	Y	N	N
C130007D14	NA	ILMN_2716799	-2.28639	-3.86948	1.79059e-39	1.44105e-68	Y	N	N
Pim2	18715	ILMN_1222824	-2.39195	-3.86301	3.3024e-43	2.36644e-68	Y	N	N
Vldlr	22359	ILMN_2515601	-1.49334	-3.78609	7.32291e-17	1.2837e-65	N	N	N
Vldlr	22359	ILMN_2796472	-1.41667	-3.73412	3.44753e-15	8.31173e-64	N	N	N
Vldlr	22359	ILMN_1218264	-1.20877	-3.69395	4.20071e-11	1.79272e-62	N	N	N
Emid2	140709	ILMN_1247358	-3.00975	-3.53481	1.87169e-68	3.50679e-57	Y	N	N
Dgkk	331374	ILMN_2874399	-1.66414	-3.24026	6.27759e-21	6.19588e-48	Y	N	N
Foxa2	15376	ILMN_1246216	-3.41743	-3.21285	2.43409e-88	3.99929e-47	Y	N	N
Nt5e	23959	ILMN_2813830	-3.30819	-3.10994	9.02899e-83	3.96782e-44	Y	N	N
Pou3f1	18991	ILMN_1233172	-2.29754	-3.07004	7.37578e-40	5.27887e-43	Y	N	N
Ppp4r4	74521	ILMN_1246165	-3.28489	-2.91682	1.32575e-81	8.70317e-39	Y	N	N
Cxx1c	72865	ILMN_2943972	-1.82157	-2.89555	4.51825e-25	3.08443e-38	N	N	N
Ddr1	12305	ILMN_2713898	-1.43022	-2.88367	1.76239e-15	6.30654e-38	Y	N	N
Gpc4	14735	ILMN_1258035	-1.75573	-2.77994	2.70668e-23	3.06719e-35	Y	N	N
4632417K18Rik	107373	ILMN_2718843	-3.55174	-2.74139	1.84455e-95	2.8937e-34	N	Y	N
Nt5e	23959	ILMN_2636285	-3.17261	-2.70429	3.96474e-76	2.51316e-33	Y	N	N
Cxx1a	66158	ILMN_2952779	-1.57027	-2.69395	1.23836e-18	4.50075e-33	N	N	N
Espn	56226	ILMN_3107059	-2.05633	-2.693	6.37621e-32	4.70874e-33	Y	N	N
Rem2	140743	ILMN_1222084	-2.04949	-2.68345	1.04537e-31	7.80703e-33	Y	Y	N
Sertad4	214791	ILMN_1229745	-0.785529	-2.68092	7.86186e-05	8.95439e-33	N	N	N
Ppp4r4	74521	ILMN_2725215	-3.27902	-2.6289	2.5385e-81	1.63267e-31	Y	N	N
Flywch2	76917	ILMN_1256528	-1.65742	-2.59539	9.25122e-21	1.05542e-30	Y	N	N
Rapgef5	NA	ILMN_2717716	-2.60562	-2.57577	2.64786e-51	3.05555e-30	Y	N	N
P4ha2	18452	ILMN_2789562	-1.09514	-2.52929	3.71788e-09	3.72921e-29	Y	N	N
Ankhd1	NA	ILMN_1239042	-0.757852	-2.51542	0.000161733	7.65112e-29	Y	N	N
Flt1	14254	ILMN_1227926	-2.04181	-2.50152	1.80269e-31	1.57971e-28	Y	N	N
Mapk12	29857	ILMN_2724570	-1.03662	-2.49327	3.18496e-08	2.41412e-28	Y	Y	N
Cldn6	54419	ILMN_2941790	-2.80292	-2.48777	2.39797e-59	3.20048e-28	Y	Y	Y
Greb1	268527	ILMN_3006587	-1.26154	-2.47996	4.42971e-12	4.80391e-28	Y	N	N
Dclk1	13175	ILMN_1217517	-1.54842	-2.44191	4.04777e-18	3.5213e-27	Y	N	N
Gcnt1	14537	ILMN_2672297	-1.01216	-2.43121	7.4189e-08	6.10572e-27	N	N	N
Tubb4	22153	ILMN_1236175	-1.32772	-2.40673	2.32214e-13	2.12915e-26	Y	N	N
Gprc5b	64297	ILMN_2611767	-1.10011	-2.40395	3.08333e-09	2.44544e-26	Y	N	N
Arl4c	320982	ILMN_1232537	-2.39672	-2.38632	2.2187e-43	6.02407e-26	Y	N	N
Tnfrsf19	29820	ILMN_2793522	-1.42533	-2.38071	2.25027e-15	7.9449e-26	Y	N	N
Cnn2	12798	ILMN_1226666	-1.85362	-2.37552	5.78612e-26	1.03168e-25	Y	N	Y
D030041G16Rik	NA	ILMN_2578056	-0.707626	-2.26363	0.000551094	2.4814e-23	NA	NA	NA
Mapk12	29857	ILMN_2697615	-0.786461	-2.23819	7.67637e-05	8.10234e-23	Y	Y	N
B930076A02	NA	ILMN_1214060	-1.87172	-2.23234	1.77796e-26	1.06493e-22	Y	Y	N
Agpat3	28169	ILMN_1226540	-3.06592	-2.21715	4.7439e-71	2.18259e-22	Y	N	N
Arl4c	320982	ILMN_2997406	-2.14379	-2.19406	1.08045e-34	6.39097e-22	Y	N	N
Zmym3	56364	ILMN_1219447	-2.25238	-2.18021	2.61702e-38	1.20941e-21	Y	N	N
Eras	353283	ILMN_2844838	-2.78822	-2.17897	9.67942e-59	1.2765e-21	Y	Y	Y
scl0002540.1_6	NA	ILMN_1254034	-0.983149	-2.17651	2.01552e-07	1.41997e-21	Y	N	N
Sox4	20677	ILMN_2727116	-2.83581	-2.17077	9.72802e-61	1.85274e-21	Y	Y	N
Ipas	NA	ILMN_2649671	-1.77835	-2.16992	6.72675e-24	1.91976e-21	Y	N	N
Calca	NA	ILMN_2744927	-1.8941	-2.14208	4.10421e-27	6.92617e-21	Y	N	N
Gats	80909	ILMN_3036708	-1.30254	-2.11953	7.24942e-13	1.88716e-20	Y	N	N
Psors1c2	57390	ILMN_1236058	-2.67225	-2.1015	5.94321e-54	4.1798e-20	Y	Y	Y
Gcnt1	14537	ILMN_1256299	-0.657403	-2.10043	0.0017499	4.37183e-20	N	N	N
Xist	213742	ILMN_3022688	-1.12372	-2.09149	1.2552e-09	6.40308e-20	NA	NA	NA
Cxx1b	553127	ILMN_3084160	-1.06976	-2.05277	9.59265e-09	3.4679e-19	N	N	N
Prpf40b	54614	ILMN_2810331	-0.852579	-2.04781	1.22331e-05	4.30635e-19	Y	N	N
Src	20779	ILMN_3148543	-1.25823	-2.0448	5.11181e-12	4.90371e-19	Y	Y	N
Fzd2	57265	ILMN_2939666	-0.94154	-2.03922	7.84792e-07	6.20746e-19	Y	N	N
Hdac6	15185	ILMN_2943818	-2.67461	-2.02415	4.9322e-54	1.1888e-18	NA	NA	NA
Cobll1	319876	ILMN_1234199	-1.01863	-2.00856	5.94815e-08	2.29214e-18	Y	N	N
2003-09-01	24050	ILMN_1218471	-0.652519	-1.99629	0.00195348	3.74441e-18	Y	N	N
Samd14	217125	ILMN_1240598	-1.27936	-1.99273	2.02566e-12	4.29314e-18	Y	N	N
LOC100045117	100045117	ILMN_2703566	-1.62679	-1.99123	5.32484e-20	4.54926e-18	Y	N	N
Pou6f1	19009	ILMN_2589318	-1.71175	-1.9849	3.78387e-22	5.82169e-18	Y	N	N
Trib3	228775	ILMN_1225528	-1.0889	-1.97332	4.71532e-09	9.41771e-18	Y	Y	N
Inppl1	16332	ILMN_1258148	-1.50011	-1.96791	5.15743e-17	1.16813e-17	Y	N	N
Des	13346	ILMN_2836982	-1.01377	-1.96428	7.01495e-08	1.35109e-17	Y	N	N
Nme5	75533	ILMN_2696232	-2.15408	-1.94743	5.03449e-35	2.639e-17	N	N	N
Dbn1	NA	ILMN_2451077	-0.913732	-1.94535	1.91694e-06	2.864e-17	Y	N	N
Itga6	16403	ILMN_1231492	-1.10166	-1.94336	2.91527e-09	3.08678e-17	Y	Y	N
Greb1	NA	ILMN_2433318	-1.16823	-1.93277	2.20611e-10	4.69535e-17	Y	N	N
6330534C20Rik	434778	ILMN_3161819	-0.708978	-1.93064	0.000533453	5.10486e-17	Y	N	N
1190002N15Rik	68861	ILMN_3162133	-1.61252	-1.92819	1.19226e-19	5.6177e-17	Y	N	N
LOC100046259	100046259	ILMN_2762925	-2.24411	-1.91281	5.03031e-38	1.03325e-16	Y	Y	N
Mmp25	240047	ILMN_1232783	-0.92438	-1.9117	1.36454e-06	1.07827e-16	Y	N	Y
Plxna2	18845	ILMN_2701815	-0.974822	-1.89157	2.65651e-07	2.3997e-16	Y	N	N
Plvap	84094	ILMN_2984110	-2.36044	-1.89146	4.39487e-42	2.4044e-16	Y	Y	N
Jmjd3	216850	ILMN_3095624	-0.638339	-1.88642	0.00265144	2.93385e-16	Y	N	Y
1190002N15Rik	NA	ILMN_2524691	-1.58351	-1.87881	5.95664e-19	3.96335e-16	Y	N	N
Arid3a	NA	ILMN_2687828	-1.9626	-1.86973	4.43142e-29	5.67867e-16	Y	N	Y
Gats	NA	ILMN_1219184	-1.10524	-1.86751	2.54007e-09	6.19792e-16	Y	N	N
Dnmt3b	13436	ILMN_3114377	-2.44341	-1.86375	4.22437e-45	7.14609e-16	Y	N	Y
LOC669168	669168	ILMN_2770180	-2.16412	-1.84973	2.35787e-35	1.23993e-15	Y	Y	Y
E430003J01Rik	NA	ILMN_1234445	-0.61883	-1.83596	0.00400153	2.08431e-15	NA	NA	NA
2810043G13Rik	NA	ILMN_2705440	-2.85632	-1.8157	1.24989e-61	4.55157e-15	Y	N	N
LOC382128	NA	ILMN_2541675	-0.691581	-1.81553	0.000805957	4.57058e-15	N	N	N
3110018K01Rik	NA	ILMN_2480125	-0.775782	-1.81279	0.000102516	5.06941e-15	Y	N	N
Edg5	NA	ILMN_2773936	-1.24406	-1.81037	9.42222e-12	5.56268e-15	Y	Y	N
Cxcl12	NA	ILMN_2658908	-1.74666	-1.80986	4.65991e-23	5.64828e-15	Y	N	N
Lin28	83557	ILMN_2525870	-0.903903	-1.79361	2.59195e-06	1.03432e-14	Y	Y	N
Chrd	12667	ILMN_2765047	-0.983254	-1.78835	2.00954e-07	1.25828e-14	Y	Y	N
Spire2	234857	ILMN_2640995	-0.703382	-1.77217	0.000609895	2.28358e-14	Y	N	N
Dhcr24	NA	ILMN_2620106	-0.927132	-1.76328	1.24563e-06	3.16047e-14	Y	N	N
3110004L20Rik	73102	ILMN_3142391	-0.68787	-1.76128	0.000878521	3.40474e-14	Y	Y	N
Sema3f	20350	ILMN_1248740	-2.18204	-1.75966	6.22216e-36	3.59941e-14	Y	N	N
Bin1	30948	ILMN_2946466	-0.813149	-1.74998	3.70997e-05	5.12446e-14	Y	N	N
Has2	15117	ILMN_1254975	-1.87373	-1.73623	1.5598e-26	8.4963e-14	Y	Y	N
Bat2d	226562	ILMN_1239599	-1.09577	-1.72381	3.63051e-09	1.33494e-13	Y	N	N
Otub2	68149	ILMN_2740268	-0.660829	-1.71865	0.0016227	1.61359e-13	N	Y	N
Rab38	72433	ILMN_2806250	-2.52549	-1.71064	3.61811e-48	2.15026e-13	Y	N	N
LOC672274	672274	ILMN_2505185	-2.67977	-1.70601	3.09883e-54	2.54463e-13	Y	Y	N
Dbn1	NA	ILMN_2736005	-0.670897	-1.70263	0.00129498	2.86203e-13	Y	N	N
P4ha2	NA	ILMN_2777082	-0.764934	-1.70128	0.000135109	2.99214e-13	Y	N	N
LOC100046744	100046744	ILMN_2678921	-0.938097	-1.69919	8.78407e-07	3.22672e-13	Y	N	N
Smarcd1	NA	ILMN_1241271	-1.40155	-1.68225	7.15971e-15	5.87449e-13	Y	N	N
Hip1	215114	ILMN_1245338	-0.738612	-1.68215	0.000261089	5.88645e-13	Y	N	N
Tcfl5	277353	ILMN_2972794	-1.24789	-1.6733	7.97093e-12	8.02981e-13	Y	N	N
Pvrl2	19294	ILMN_1218242	-1.18415	-1.66221	1.15622e-10	1.18077e-12	Y	Y	N
Plxnb2	140570	ILMN_2461098	-1.63262	-1.66225	3.84954e-20	1.18077e-12	Y	Y	N
Tmc7	209760	ILMN_2501267	-1.49603	-1.65833	6.38026e-17	1.34777e-12	Y	N	N
Vars	22321	ILMN_2508519	-1.1518	-1.65726	4.23341e-10	1.39836e-12	Y	Y	N
A130092J06Rik	241303	ILMN_2601453	-0.883069	-1.65684	4.87748e-06	1.41745e-12	Y	Y	N
Klf7	NA	ILMN_2433213	-0.756883	-1.65126	0.000165847	1.72402e-12	NA	NA	NA
Col9a3	12841	ILMN_2733257	-1.16156	-1.64796	2.88675e-10	1.92773e-12	Y	Y	Y
Psg23	56868	ILMN_2972829	-0.949752	-1.64446	6.04366e-07	2.17775e-12	N	N	N
C230098O21Rik	NA	ILMN_2420353	-1.46507	-1.64032	3.07452e-16	2.5039e-12	NA	NA	NA
Cited1	12705	ILMN_1213474	-1.01556	-1.63437	6.59539e-08	3.06463e-12	Y	N	N
Ttyh3	78339	ILMN_1221311	-1.64806	-1.62376	1.59009e-20	4.39852e-12	Y	N	N
2310075M15Rik	NA	ILMN_2498851	-0.786	-1.61637	7.76761e-05	5.61648e-12	Y	N	N
Car2	12349	ILMN_2606746	-1.9422	-1.61419	1.76301e-28	6.03492e-12	Y	N	N
LOC641366	641366	ILMN_1224237	-1.94142	-1.61358	1.85414e-28	6.15362e-12	NA	NA	NA
Smarcd1	83797	ILMN_2704467	-1.56143	-1.60127	2.00853e-18	9.29224e-12	Y	N	N
Dctn1	13191	ILMN_2691157	-1.2382	-1.59442	1.21028e-11	1.16117e-11	Y	N	N
Prss8	76560	ILMN_2740965	-0.732681	-1.58988	0.000301319	1.34878e-11	Y	Y	N
Bcl9l	NA	ILMN_1250469	-1.71926	-1.58687	2.4164e-22	1.4875e-11	Y	Y	N
Fabp3	14077	ILMN_2887630	-0.817529	-1.57515	3.28849e-05	2.20527e-11	Y	Y	N
LOC100047016	100047016	ILMN_1260231	-0.968178	-1.57507	3.31303e-07	2.20801e-11	Y	N	Y
6720458D17Rik	NA	ILMN_1242427	-1.18388	-1.57374	1.16689e-10	2.30038e-11	Y	N	N
4631416L12Rik	622434	ILMN_1246647	-1.01306	-1.5717	7.19413e-08	2.46286e-11	Y	N	N
Cer1	NA	ILMN_2775793	-2.35242	-1.56685	8.47182e-42	2.88216e-11	N	N	N
9130227C08Rik	219094	ILMN_1225859	-0.751109	-1.55891	0.000192064	3.75624e-11	Y	N	N
Prr7	432763	ILMN_3162239	-0.838778	-1.55805	1.81643e-05	3.85037e-11	Y	N	N
1300014I06Rik	66895	ILMN_1219591	-1.38297	-1.55175	1.74739e-14	4.68976e-11	Y	N	N
Smarcd1	83797	ILMN_2769786	-1.4623	-1.55065	3.51589e-16	4.8539e-11	Y	N	N
Lama5	16776	ILMN_2640248	-2.62931	-1.54467	3.03214e-52	5.88922e-11	Y	N	N
Rapgef5	217944	ILMN_2674602	-1.90967	-1.54413	1.48158e-27	5.98689e-11	Y	N	N
Epha7	13841	ILMN_2826671	-1.11492	-1.53882	1.76419e-09	7.08695e-11	Y	Y	N
Igsf9	93842	ILMN_2804166	-1.47117	-1.53186	2.28646e-16	8.74957e-11	Y	N	N
Trio	223435	ILMN_2491741	-1.12855	-1.53094	1.04447e-09	8.9798e-11	Y	N	N
Nelf	56876	ILMN_2657467	-0.63736	-1.52763	0.00270361	9.9874e-11	N	N	N
Rad23a	19358	ILMN_2637052	-0.626069	-1.52758	0.00344114	9.99043e-11	N	Y	Y
Myo18a	360013	ILMN_2724235	-1.01519	-1.51775	6.6801e-08	1.36493e-10	Y	N	N
Pvrl2	19294	ILMN_2645493	-0.863512	-1.51169	8.83113e-06	1.64064e-10	Y	Y	N
Glipr2	384009	ILMN_3053593	-1.33741	-1.49849	1.47308e-13	2.49589e-10	Y	N	N
Gpt2	108682	ILMN_1234702	-1.06284	-1.49636	1.23414e-08	2.66161e-10	Y	N	N
Jarid1b	75605	ILMN_2946020	-0.659771	-1.48944	0.00166398	3.31481e-10	NA	NA	NA
Glipr2	NA	ILMN_2773900	-1.36895	-1.47902	3.38442e-14	4.58357e-10	Y	N	N
A630082K20Rik	NA	ILMN_2595814	-0.879324	-1.47521	5.47061e-06	5.16364e-10	N	N	N
1110012O05Rik	NA	ILMN_2595200	-0.666852	-1.47382	0.00141807	5.37256e-10	N	N	N
Fgf5	14176	ILMN_2642743	-0.780051	-1.469	9.14252e-05	6.2257e-10	Y	N	N
Cobll1	319876	ILMN_2782634	-0.657324	-1.46603	0.00175264	6.82419e-10	Y	N	N
Acsl4	50790	ILMN_3136205	-1.5976	-1.46189	2.73304e-19	7.71121e-10	Y	N	N
Lzts2	226154	ILMN_1218761	-0.666649	-1.45486	0.00142206	9.53202e-10	Y	N	N
Dhcr24	74754	ILMN_2752940	-0.650258	-1.45335	0.00205402	9.92521e-10	Y	N	N
Upp1	22271	ILMN_2959293	-1.14732	-1.445	5.03907e-10	1.28134e-09	Y	Y	N
Prf1	18646	ILMN_2960700	-0.954493	-1.44176	5.19922e-07	1.41068e-09	Y	N	N
LOC100045542	100045542	ILMN_1230893	-0.74614	-1.43941	0.000217845	1.50646e-09	Y	N	N
Smo	319757	ILMN_2741614	-0.874767	-1.43123	6.2975e-06	1.91809e-09	Y	N	N
Slc39a4	72027	ILMN_1226293	-3.13382	-1.4156	2.87003e-74	3.05365e-09	Y	Y	Y
Igsf11	207683	ILMN_2965399	-1.11206	-1.4093	1.97141e-09	3.66271e-09	Y	N	N
Mus81	71711	ILMN_2957665	-0.712733	-1.4046	0.000489564	4.19719e-09	NA	NA	NA
Bat2d	226562	ILMN_1241229	-1.03162	-1.40268	3.79515e-08	4.41784e-09	Y	N	N
Sepn1	74777	ILMN_2660862	-0.913196	-1.40061	1.94631e-06	4.68649e-09	NA	NA	NA
Per2	18627	ILMN_2987862	-0.647003	-1.40005	0.00220319	4.7626e-09	Y	N	N
2310047D13Rik	116972	ILMN_2909105	-0.654732	-1.39278	0.0018584	5.86239e-09	N	N	N
Celsr3	107934	ILMN_2604070	-0.659649	-1.3902	0.00166835	6.31664e-09	Y	N	N
Gja1	14609	ILMN_1244291	-1.66899	-1.38775	4.72803e-21	6.79057e-09	Y	Y	N
Ddx6	13209	ILMN_2606667	-0.685391	-1.38554	0.000930997	7.22423e-09	Y	N	N
Cotl1	NA	ILMN_2604521	-0.739977	-1.38056	0.000252927	8.29365e-09	Y	N	N
Eomes	NA	ILMN_2570496	-2.90542	-1.37836	9.27811e-64	8.84373e-09	NA	NA	NA
Lpp	NA	ILMN_2463260	-0.66565	-1.37383	0.00145658	1.00739e-08	Y	Y	N
Dnmt3b	13436	ILMN_1252310	-1.69972	-1.36347	7.72477e-22	1.33659e-08	Y	N	Y
Ddx21	56200	ILMN_2546724	-0.639394	-1.36303	0.0025953	1.35285e-08	Y	N	N
Pmaip1	58801	ILMN_2670625	-2.8124	-1.3606	9.63908e-60	1.4489e-08	Y	N	N
Arhgef2	16800	ILMN_2782446	-1.42466	-1.35604	2.32097e-15	1.6517e-08	Y	Y	N
Ptpla	30963	ILMN_1236185	-0.64564	-1.35308	0.0022687	1.79603e-08	Y	N	N
Slc11a1	18173	ILMN_2675811	-0.696677	-1.34916	0.000713459	2.0015e-08	Y	Y	N
Ppp1r14c	76142	ILMN_2632509	-0.672125	-1.34229	0.00125826	2.42477e-08	Y	N	N
Ptprf	19268	ILMN_2662690	-0.642892	-1.34102	0.00240649	2.51267e-08	Y	N	N
Relb	19698	ILMN_1246841	-0.890046	-1.33837	3.95632e-06	2.69967e-08	Y	Y	N
Nedd9	18003	ILMN_1223678	-0.66988	-1.33739	0.00132422	2.77039e-08	Y	N	N
D630036H09Rik	NA	ILMN_2582110	-0.797492	-1.32925	5.71523e-05	3.46191e-08	NA	NA	NA
Wfdc2	67701	ILMN_1236758	-0.952251	-1.32672	5.5792e-07	3.71633e-08	Y	Y	N
Tnk1	83813	ILMN_2518197	-2.72473	-1.32074	4.34087e-56	4.36296e-08	Y	N	N
Inppl1	16332	ILMN_1215550	-0.87548	-1.32033	6.15971e-06	4.40866e-08	Y	N	N
Tef	21685	ILMN_2676052	-0.830136	-1.3182	2.31222e-05	4.66973e-08	Y	N	N
4631427C17Rik	74340	ILMN_2828420	-0.719697	-1.31719	0.000414771	4.79449e-08	Y	N	N
Klf7	93691	ILMN_1251426	-0.612826	-1.31025	0.00451957	5.80294e-08	N	N	N
Sufu	NA	ILMN_2441176	-1.4119	-1.30868	4.33739e-15	6.04095e-08	Y	N	N
A930038D06Rik	NA	ILMN_1237138	-0.879277	-1.29445	5.47219e-06	8.89991e-08	NA	NA	NA
Scd2	20250	ILMN_2919259	-1.47635	-1.2819	1.76962e-16	1.24521e-07	Y	Y	N
Upf1	19704	ILMN_2604108	-1.05995	-1.28124	1.3703e-08	1.26739e-07	Y	N	N
Ddx6	13209	ILMN_2758969	-0.787773	-1.2792	7.41705e-05	1.33766e-07	Y	N	N
Prpf8	192159	ILMN_2637661	-1.20331	-1.27911	5.2487e-11	1.3397e-07	Y	N	Y
Itga5	16402	ILMN_2849449	-0.852072	-1.27655	1.23986e-05	1.43466e-07	N	Y	N
Dhx32	101437	ILMN_2643150	-0.829474	-1.2727	2.35395e-05	1.58139e-07	Y	Y	N
St6gal1	20440	ILMN_2705166	-1.46785	-1.27193	2.68216e-16	1.6087e-07	Y	N	N
Xylt2	217119	ILMN_2811018	-0.886494	-1.27163	4.40789e-06	1.61769e-07	Y	N	N
Bst2	69550	ILMN_1224110	-0.897324	-1.26947	3.17122e-06	1.70985e-07	N	N	N
Slc4a3	20536	ILMN_2675029	-0.748951	-1.26843	0.000203198	1.757e-07	Y	Y	N
5930434B04Rik	381356	ILMN_1213573	-1.04424	-1.26676	2.42435e-08	1.83465e-07	N	N	N
Zic2	22772	ILMN_2470518	-0.901568	-1.2633	2.78438e-06	1.99721e-07	Y	N	Y
H1f0	14958	ILMN_1259559	-0.838692	-1.26246	1.82023e-05	2.03741e-07	NA	NA	NA
4933428A15Rik	NA	ILMN_2499264	-1.11939	-1.26231	1.4809e-09	2.04262e-07	N	N	N
Slc25a37	67712	ILMN_2696610	-0.669749	-1.25492	0.00132755	2.48405e-07	Y	N	N
Eomes	13813	ILMN_1251446	-1.9408	-1.25088	1.92665e-28	2.74886e-07	Y	N	N
Them5	66198	ILMN_2946970	-0.636944	-1.24753	0.00272492	3.00247e-07	Y	N	N
Smarca2	67155	ILMN_3154810	-1.25799	-1.24426	5.16263e-12	3.25484e-07	Y	N	N
LOC385822	NA	ILMN_1223936	-1.0991	-1.24426	3.19987e-09	3.25484e-07	NA	NA	NA
Mxd4	17122	ILMN_2839886	-0.817067	-1.23781	3.32911e-05	3.81899e-07	Y	N	Y
Csnk1e	27373	ILMN_2689333	-1.09865	-1.22752	3.25476e-09	4.93217e-07	Y	N	N
BC004044	80752	ILMN_2723024	-0.908998	-1.227	2.21231e-06	4.99419e-07	Y	N	N
Nes	18008	ILMN_2904590	-0.910367	-1.22572	2.12115e-06	5.15692e-07	Y	Y	N
Sipa1l2	244668	ILMN_2766592	-1.03958	-1.2251	2.87028e-08	5.23655e-07	Y	N	N
Lrrc20	216011	ILMN_2978878	-0.842246	-1.21916	1.64226e-05	6.07829e-07	Y	Y	Y
Fbxl18	231863	ILMN_2643951	-0.871725	-1.21518	6.91684e-06	6.72884e-07	Y	Y	Y
Inppl1	16332	ILMN_2620913	-0.83096	-1.21428	2.25759e-05	6.8876e-07	Y	N	N
2010004M13Rik	NA	ILMN_2436369	-1.39559	-1.21344	9.50838e-15	7.03374e-07	NA	NA	NA
Spint1	20732	ILMN_1237186	-1.01255	-1.21121	7.32611e-08	7.43773e-07	Y	N	N
Dlg3	53310	ILMN_2993836	-0.763347	-1.21075	0.000140867	7.51685e-07	Y	N	N
Tmem63b	224807	ILMN_1256171	-0.723624	-1.20881	0.000378378	7.89894e-07	Y	N	N
E330035H20Rik	NA	ILMN_1249877	-1.89473	-1.20197	3.94866e-27	9.36846e-07	NA	NA	NA
Myh10	77579	ILMN_1226114	-1.01152	-1.2014	7.58919e-08	9.5051e-07	Y	N	N
Rgs9bp	243923	ILMN_1237501	-0.658199	-1.19907	0.00172279	1.00579e-06	Y	N	N
Notch3	18131	ILMN_2697380	-0.922457	-1.1988	1.45165e-06	1.01058e-06	Y	N	Y
Pofut1	140484	ILMN_3132204	-0.683367	-1.18995	0.00097477	1.25848e-06	Y	Y	N
Sall4	99377	ILMN_2676148	-1.06421	-1.18824	1.17915e-08	1.30845e-06	Y	N	N
Ssbp3	72475	ILMN_1219475	-1.05511	-1.18708	1.63038e-08	1.34403e-06	Y	Y	N
Crlf1	12931	ILMN_2747811	-0.657424	-1.17929	0.00174965	1.62476e-06	Y	N	N
9530058B02Rik	68241	ILMN_2592010	-1.09005	-1.17729	4.5194e-09	1.70592e-06	Y	N	N
Kctd6	71393	ILMN_1247335	-0.691566	-1.17701	0.000805957	1.71642e-06	Y	N	N
Spag4	245865	ILMN_2504368	-0.827029	-1.17142	2.52237e-05	1.96153e-06	Y	N	N
Upp1	22271	ILMN_2959292	-0.882571	-1.17102	4.95319e-06	1.98052e-06	Y	Y	N
Arrb1	109689	ILMN_1229853	-0.759611	-1.17093	0.000154635	1.98338e-06	Y	N	N
Suv39h2	64707	ILMN_2973271	-0.739741	-1.16769	0.000254193	2.13729e-06	N	N	N
Rasgrp4	233046	ILMN_1228808	-1.17332	-1.16729	1.79966e-10	2.15747e-06	Y	Y	N
Lbcl1	NA	ILMN_1233424	-1.62928	-1.16699	4.63148e-20	2.17322e-06	NA	NA	NA
Grasp	NA	ILMN_2596396	-0.750056	-1.15704	0.000197368	2.74474e-06	Y	Y	N
Atg16l2	73683	ILMN_2693827	-1.11182	-1.14386	1.9881e-09	3.75749e-06	Y	N	N
Them5	66198	ILMN_2712007	-0.711917	-1.14131	0.000498952	3.99137e-06	Y	N	N
1110006G06Rik	73833	ILMN_2868927	-1.39879	-1.13821	8.16786e-15	4.27596e-06	Y	Y	N
Zfhx3	11906	ILMN_1250928	-1.87448	-1.13526	1.49168e-26	4.58148e-06	Y	Y	Y
B4galt6	56386	ILMN_1250019	-0.993913	-1.13043	1.39924e-07	5.13212e-06	Y	N	N
1190007F08Rik	68859	ILMN_2893564	-0.947987	-1.13002	6.4002e-07	5.17874e-06	NA	NA	NA
Adck4	NA	ILMN_1214631	-1.30023	-1.12929	8.01695e-13	5.26636e-06	Y	N	N
Csnk1e	27373	ILMN_2712792	-0.946094	-1.12607	6.7927e-07	5.65272e-06	Y	N	N
Ano10	102566	ILMN_1223335	-0.712098	-1.1242	0.000496995	5.8916e-06	Y	N	N
Salf-pending	NA	ILMN_1242853	-0.704039	-1.1174	0.000601516	6.86232e-06	Y	N	N
Tia1	NA	ILMN_1218118	-0.648766	-1.11731	0.00212348	6.86906e-06	NA	NA	NA
D830014B20Rik	NA	ILMN_1243986	-0.633012	-1.10632	0.00297061	8.8172e-06	Y	Y	N
Pbx2	18515	ILMN_2599858	-0.740785	-1.10194	0.000248188	9.73269e-06	Y	N	N
Podxl	27205	ILMN_2604494	-1.95426	-1.10093	7.79711e-29	9.9515e-06	Y	N	N
LOC100048796	100048796	ILMN_2708115	-0.640161	-1.09951	0.00255285	1.02521e-05	Y	N	N
Cnn2	12798	ILMN_2596369	-0.986907	-1.0947	1.77721e-07	1.14167e-05	Y	N	Y
3321401G04Rik	NA	ILMN_1229200	-1.26637	-1.09403	3.58192e-12	1.1588e-05	Y	N	N
Nedd9	18003	ILMN_2654186	-1.02251	-1.09342	5.19884e-08	1.17411e-05	Y	N	N
Upp1	22271	ILMN_2959291	-0.947342	-1.08192	6.53024e-07	1.5056e-05	Y	Y	N
Fam168a	319604	ILMN_2623112	-0.711674	-1.08184	0.000501737	1.50697e-05	Y	N	N
Cdc14b	218294	ILMN_2874816	-0.662795	-1.08041	0.0015538	1.55778e-05	Y	N	N
Sema3f	20350	ILMN_2635631	-1.82831	-1.0747	2.94385e-25	1.76674e-05	Y	N	N
Snx16	74718	ILMN_2736848	-0.776651	-1.07155	0.000100256	1.89783e-05	Y	N	N
Rbpms2	71973	ILMN_2621012	-1.0908	-1.07035	4.39494e-09	1.94881e-05	Y	N	N
Ptpn14	19250	ILMN_2621021	-0.737728	-1.06742	0.000266749	2.07484e-05	Y	N	N
Cxcl12	20315	ILMN_3158250	-2.07985	-1.06552	1.16473e-32	2.16713e-05	Y	N	N
Bat2d	226562	ILMN_2532994	-0.750874	-1.06087	0.000193138	2.39974e-05	Y	N	N
Plxnd1	67784	ILMN_1214608	-0.672224	-1.05787	0.00125563	2.55863e-05	Y	N	N
2310036D04Rik	NA	ILMN_2649478	-1.38104	-1.05617	1.91605e-14	2.6438e-05	Y	N	N
Pbx2	18515	ILMN_2916489	-0.947536	-1.05402	6.49113e-07	2.77272e-05	Y	N	N
Mtap7d3	320923	ILMN_1242359	-0.961667	-1.05335	4.1187e-07	2.81033e-05	N	N	N
4930519N13Rik	78177	ILMN_2677065	-1.10446	-1.05325	2.61497e-09	2.81553e-05	Y	N	N
1810017N16Rik	NA	ILMN_2743524	-0.744039	-1.05129	0.000228486	2.9397e-05	Y	N	N
Ell3	269344	ILMN_2627179	-0.74002	-1.04937	0.000252739	3.06484e-05	Y	N	N
Trio	NA	ILMN_2522750	-1.06431	-1.0475	1.17568e-08	3.19285e-05	Y	N	N
Arhgef2	NA	ILMN_1248202	-0.795508	-1.04504	6.02212e-05	3.36867e-05	Y	Y	N
Tnfrsf10b	21933	ILMN_2455181	-0.745825	-1.04287	0.000219098	3.5331e-05	Y	N	N
Ide	NA	ILMN_1238102	-0.879147	-1.04235	5.49176e-06	3.5686e-05	NA	NA	NA
Grb7	14786	ILMN_2773169	-1.97427	-1.04195	2.01528e-29	3.5999e-05	N	N	N
AI894139	101197	ILMN_2957944	-0.95399	-1.04102	5.28318e-07	3.67443e-05	Y	N	N
9830001H06Rik	320706	ILMN_2627140	-1.02364	-1.04084	4.99087e-08	3.68606e-05	N	N	N
Ppap2c	50784	ILMN_3003631	-1.20027	-1.03839	5.97254e-11	3.88637e-05	N	N	N
4930553M18Rik	NA	ILMN_1254513	-0.882115	-1.03778	5.02033e-06	3.9335e-05	NA	NA	NA
Blvrb	233016	ILMN_2792868	-1.79892	-1.0374	1.86313e-24	3.95959e-05	Y	N	N
Rai14	75646	ILMN_2682928	-0.764134	-1.03722	0.000138047	3.97323e-05	Y	N	Y
Chst1	76969	ILMN_1255385	-1.29688	-1.03663	9.28438e-13	4.02191e-05	Y	N	N
Gcap3	NA	ILMN_1221986	-0.807641	-1.03466	4.31387e-05	4.1911e-05	NA	NA	NA
Car11	12348	ILMN_1248563	-0.93411	-1.03188	9.98451e-07	4.44439e-05	Y	N	N
Nodal	NA	ILMN_2776165	-1.00941	-1.02864	8.17279e-08	4.76184e-05	Y	Y	Y
Gchfr	320415	ILMN_2744603	-1.84351	-1.0265	1.11097e-25	4.96763e-05	Y	N	N
Fzd7	14369	ILMN_2907560	-0.825311	-1.02643	2.64661e-05	4.97275e-05	Y	N	N
Xist	213742	ILMN_2475156	-0.649637	-1.02561	0.00208293	5.05708e-05	N	N	N
Llgl2	217325	ILMN_1224093	-1.75919	-1.02447	2.21007e-23	5.17679e-05	Y	N	N
Ppp1r14a	68458	ILMN_2659824	-0.682395	-1.01923	0.000996745	5.74362e-05	Y	Y	N
Foxh1	14106	ILMN_2968632	-2.01603	-1.01548	1.09628e-30	6.21245e-05	Y	Y	N
Heph	15203	ILMN_2734252	-1.69086	-1.01435	1.30528e-21	6.34764e-05	N	N	N
Sec14l1	74136	ILMN_2953751	-0.929631	-1.01433	1.15104e-06	6.34781e-05	Y	N	N
Sirpa	19261	ILMN_2722996	-0.72393	-1.01283	0.000375788	6.55035e-05	Y	N	N
Amotl1	75723	ILMN_2626401	-0.823816	-1.01276	2.76272e-05	6.55443e-05	Y	N	N
Gmfg	63986	ILMN_1222471	-1.74587	-1.01039	4.86882e-23	6.87254e-05	Y	Y	N
Wdr68	71833	ILMN_1236349	-0.787664	-1.00876	7.43676e-05	7.10063e-05	Y	Y	N
Optn	71648	ILMN_2907370	-1.62772	-1.00824	5.05737e-20	7.17462e-05	Y	N	N
Pphln1	223828	ILMN_1243225	-0.904957	-1.00736	2.50523e-06	7.30962e-05	Y	N	N
Wnt3	22415	ILMN_2508080	-1.99657	-1.00612	4.3161e-30	7.50239e-05	Y	N	N
2310007G05Rik	NA	ILMN_1237606	-1.20652	-1.00388	4.58379e-11	7.83382e-05	Y	Y	N
Rhou	69581	ILMN_1237773	-1.11595	-1.00082	1.69733e-09	8.32787e-05	N	N	N
Gale	74246	ILMN_2683811	-0.788492	-1.00044	7.27528e-05	8.39106e-05	N	N	N
LOC677180	677180	ILMN_1222339	-0.724578	-0.999274	0.000369654	8.59136e-05	NA	NA	NA
Igfbp2	16008	ILMN_1236788	-1.08927	-0.998166	4.65077e-09	8.76769e-05	Y	N	N
Ahdc1	230793	ILMN_2689187	-1.17486	-0.995321	1.69393e-10	9.26453e-05	Y	Y	N
Glt8d3	223827	ILMN_2895067	-0.648378	-0.98954	0.0021389	0.000103671	Y	N	N
Fgfr1	14182	ILMN_2727068	-1.50878	-0.985904	3.29424e-17	0.00011123	Y	Y	N
Emilin2	246707	ILMN_2981363	-0.866245	-0.984867	8.15001e-06	0.000113644	Y	N	N
Mus81	71711	ILMN_2651462	-0.613339	-0.979852	0.0044724	0.000125445	Y	N	N
Sh3bp2	24055	ILMN_1255766	-0.900307	-0.976868	2.89459e-06	0.000133144	N	Y	N
Pcdh7	54216	ILMN_2881857	-3.37906	-0.975501	2.27665e-86	0.000137061	Y	N	N
Rrp1b	72462	ILMN_1222251	-0.739728	-0.973893	0.000254193	0.000141433	Y	N	N
LOC100043821	100043821	ILMN_1257107	-0.754806	-0.969649	0.000174809	0.000153921	NA	NA	NA
Fbxl12	30843	ILMN_2734549	-0.611238	-0.968142	0.00467199	0.000158752	Y	N	N
Wwc2	52357	ILMN_2748806	-1.0804	-0.965249	6.46822e-09	0.000168183	Y	N	N
Nr2f6	13864	ILMN_2777598	-0.618676	-0.955735	0.00401312	0.000202664	Y	N	N
Dennd1c	70785	ILMN_2672353	-1.02451	-0.955216	4.85515e-08	0.000204659	Y	N	N
Col4a3bp	68018	ILMN_2613636	-0.71163	-0.951851	0.000502114	0.000218673	NA	NA	NA
Zfp629	320683	ILMN_2509052	-0.628373	-0.949463	0.00328681	0.000228891	Y	Y	N
Zfhx3	11906	ILMN_2623793	-2.19933	-0.942455	1.66066e-36	0.000262058	Y	Y	Y
Prkcbp1	228880	ILMN_2668849	-0.626903	-0.94044	0.00338367	0.000272046	Y	N	Y
Megf8	269878	ILMN_2685985	-0.769877	-0.937703	0.00011872	0.00028698	Y	Y	N
Fdps	NA	ILMN_1232741	-0.72197	-0.93542	0.000393048	0.000299689	NA	NA	NA
Jak3	16453	ILMN_1219155	-0.780706	-0.934606	8.99024e-05	0.000304075	Y	Y	N
Ripk4	72388	ILMN_2774497	-1.43477	-0.927127	1.40775e-15	0.000350369	Y	N	N
1700027A23Rik	76420	ILMN_2736521	-0.837862	-0.92511	1.85873e-05	0.000363263	N	N	N
Gsta4	14860	ILMN_2892441	-1.03835	-0.92494	2.99136e-08	0.000364395	Y	N	N
Gdpd5	233552	ILMN_1254943	-1.50972	-0.924587	3.13679e-17	0.000366761	Y	N	N
Gp38	NA	ILMN_2654754	-1.3095	-0.920217	5.33266e-13	0.000397944	Y	N	N
Hyi	68180	ILMN_2691567	-0.676013	-0.919513	0.00115376	0.000402778	Y	N	N
LOC100048439	100048439	ILMN_2491552	-0.908928	-0.915935	2.21598e-06	0.000430132	Y	N	N
Phip	83946	ILMN_1235559	-0.639056	-0.914332	0.00261102	0.000442544	N	N	N
Tbc1d2b	67016	ILMN_2819859	-1.29131	-0.913885	1.18956e-12	0.000445753	Y	N	N
Rbp1	NA	ILMN_1238433	-1.26506	-0.912244	3.79198e-12	0.000459748	Y	N	N
Shisa3	330096	ILMN_3161253	-0.656978	-0.911826	0.00176691	0.000463336	N	N	N
Zfp810	235050	ILMN_1231164	-1.31445	-0.910135	4.24896e-13	0.000477764	Y	N	N
Slc38a5	209837	ILMN_2649773	-2.01584	-0.907535	1.10624e-30	0.000500248	Y	N	N
6820406G21Rik	NA	ILMN_2586877	-0.859773	-0.904718	9.87997e-06	0.000526919	NA	NA	NA
Myo10	17909	ILMN_2633678	-0.616947	-0.903361	0.00415906	0.000539754	Y	Y	N
Rin3	217835	ILMN_2665545	-0.622635	-0.902687	0.00369853	0.000546552	Y	N	N
Cpsf1	94230	ILMN_3062133	-0.673556	-0.898008	0.00121959	0.000596784	Y	Y	Y
Abr	109934	ILMN_2687062	-2.08579	-0.897683	7.57798e-33	0.000600248	Y	N	N
Arhgap27	544817	ILMN_1227758	-1.89881	-0.896948	3.02781e-27	0.000608292	Y	Y	N
A530050D06Rik	104816	ILMN_2615380	-0.700368	-0.894158	0.000653728	0.00063854	Y	N	N
Nfe2l2	18024	ILMN_1224128	-1.70467	-0.885632	5.77843e-22	0.000744495	Y	Y	N
B9d2	232987	ILMN_2760226	-0.883566	-0.884204	4.80593e-06	0.000764301	Y	N	N
Hdgf	15191	ILMN_1244324	-0.826632	-0.882377	2.55147e-05	0.000790271	Y	N	N
Rsn	NA	ILMN_2473620	-0.657703	-0.881159	0.00174092	0.000807224	N	N	N
Ripk4	72388	ILMN_2840856	-1.40679	-0.87792	5.53178e-15	0.000855707	Y	N	N
Timm17b	21855	ILMN_2824012	-0.622001	-0.877708	0.00374974	0.000858336	Y	N	N
Il18	16173	ILMN_1236517	-0.661248	-0.877638	0.00160761	0.000859202	Y	N	N
7420416P09Rik	432677	ILMN_3162257	-0.751147	-0.87653	0.000191948	0.000876301	Y	N	N
Mapk11	19094	ILMN_2716622	-0.827044	-0.87535	2.52237e-05	0.000895343	Y	Y	N
Wfs1	22393	ILMN_1224079	-1.29353	-0.874761	1.07753e-12	0.000904479	Y	N	N
Slc29a4	243328	ILMN_1240973	-2.65457	-0.87429	2.90643e-53	0.000911922	N	Y	N
Ankrd27	245886	ILMN_2738481	-0.736992	-0.870529	0.000271902	0.00097343	N	N	N
Zbtb2	381990	ILMN_2860932	-0.647946	-0.867667	0.00215749	0.00102309	Y	N	N
Dhx57	106794	ILMN_2617925	-0.74083	-0.866293	0.000247991	0.00104781	Y	N	N
Krtcap3	69815	ILMN_2859518	-0.890017	-0.865523	3.95754e-06	0.00106217	Y	N	N
A130028J20Rik	NA	ILMN_2516710	-0.698873	-0.862384	0.000677353	0.00112038	NA	NA	NA
Heatr5a	320487	ILMN_2741872	-0.666655	-0.86177	0.00142206	0.00113265	N	N	N
Tpm1	22003	ILMN_3007072	-0.690788	-0.861393	0.000821199	0.00114009	Y	N	N
Mboat2	67216	ILMN_2782248	-0.971368	-0.853133	2.98529e-07	0.00131519	Y	N	N
Vamp8	22320	ILMN_1219136	-1.00513	-0.848039	9.49813e-08	0.00143404	Y	N	N
5730593F17Rik	215512	ILMN_1224162	-0.797421	-0.842654	5.72128e-05	0.00157122	Y	N	N
Atf7ip	54343	ILMN_2722213	-0.740313	-0.841311	0.000250953	0.00160816	Y	Y	N
Clip2	269713	ILMN_2495703	-1.63474	-0.836225	3.41891e-20	0.00175387	Y	N	N
Impdh1	23917	ILMN_2680543	-0.981499	-0.834924	2.13262e-07	0.00179233	Y	N	N
Dcp1a	75901	ILMN_2783438	-0.720832	-0.833316	0.000403806	0.00183957	Y	N	N
Phox2a	11859	ILMN_1243025	-0.94547	-0.833267	6.93025e-07	0.00184064	Y	N	N
Gimap9	317758	ILMN_1236553	-1.08023	-0.830082	6.50571e-09	0.0019388	Y	N	N
Lace1	215951	ILMN_1231795	-0.918803	-0.820794	1.6286e-06	0.00227524	Y	N	N
Irf3	NA	ILMN_1229320	-1.01471	-0.8162	6.7946e-08	0.0024548	N	N	N
LOC100044324	100044324	ILMN_2603660	-0.923962	-0.814617	1.38293e-06	0.00251891	Y	N	N
Cttn	13043	ILMN_2695664	-0.639734	-0.811779	0.00257721	0.00263832	Y	N	N
Gmip	78816	ILMN_2788574	-0.913527	-0.811652	1.92629e-06	0.00264282	Y	N	N
Susd4	96935	ILMN_2677824	-1.14198	-0.811391	6.20851e-10	0.00265471	Y	N	N
Zxda	668171	ILMN_2811263	-0.613048	-0.805994	0.004498	0.00290014	NA	NA	NA
Ccdc28b	66264	ILMN_1220430	-1.08695	-0.80533	5.07098e-09	0.00293292	N	N	N
Nrbp2	223649	ILMN_2594031	-0.631217	-0.80341	0.0030876	0.00302338	Y	N	N
Cstb	13014	ILMN_2700715	-0.736336	-0.800052	0.000276179	0.00319747	Y	N	N
Glipr2	384009	ILMN_1239830	-0.822631	-0.799824	2.8572e-05	0.00320876	Y	N	N
Ppap2c	50784	ILMN_1249666	-0.765442	-0.799486	0.000133447	0.00322755	N	N	N
Dab2ip	69601	ILMN_2950503	-0.786056	-0.793611	7.75877e-05	0.00354169	Y	Y	N
Pcgf2	22658	ILMN_2650883	-0.966076	-0.792623	3.54854e-07	0.00359998	Y	N	N
Anxa4	11746	ILMN_2935012	-1.07515	-0.790133	7.86162e-09	0.00373863	NA	NA	NA
Srf	20807	ILMN_1242533	-0.641364	-0.788025	0.00248744	0.00385814	Y	N	N
Egr2	NA	ILMN_2623983	-1.43203	-0.787694	1.61172e-15	0.00387759	Y	N	N
Ldb2	16826	ILMN_3112526	-0.818175	-0.787324	3.2272e-05	0.00390229	Y	N	N
Naif1	71254	ILMN_1248425	-0.775714	-0.785732	0.000102665	0.0039995	Y	N	N
Srebf2	20788	ILMN_1223598	-0.778219	-0.785003	9.61032e-05	0.00404472	Y	N	N
BC034090	207792	ILMN_1254671	-1.15513	-0.784296	3.69957e-10	0.00408873	Y	N	N
Usp38	74841	ILMN_3151631	-0.668761	-0.784168	0.00135549	0.00409688	Y	N	N
Bai2	230775	ILMN_2813724	-1.32415	-0.783278	2.73581e-13	0.00415129	NA	NA	NA
Lrp6	16974	ILMN_2712949	-0.631486	-0.782562	0.00306909	0.00419191	Y	N	N
2310043N10Rik	66961	ILMN_2493030	-0.996699	-0.781098	1.27532e-07	0.00427953	NA	NA	NA
Phf2	18676	ILMN_2664950	-1.10571	-0.773285	2.50037e-09	0.00483984	Y	N	N
9930105H17Rik	NA	ILMN_2522884	-2.03025	-0.771989	4.06681e-31	0.00492994	NA	NA	NA

## Sheet: genes up_day 4 in LIF-Stat3
Upregulated genes in Prdm14 and Klf2 overexpressing EpiSCs compared to Prdm14 overexpressing EpiSCs and Klf2 overexpressing EpiSCs on day 4 in LIF/Stat3
FDR<0.005
gene list is sorted by FDR of PK4-P4; table contains duplicate gene IDs (multiple array probe-sets)
Gene Symbol	Entrez_ Gene_ID	Probe_ID	PK4-K4 fold change	PK4-P4 fold change	PK4-K4 FDR	PK4-P4 FDR	bound by Prdm14?	bound by Stat3?	bound by Klf2?
Dppa5	434423	ILMN_3018711	2.54758	4.79711	6.86116e-43	1.65219e-151	Y	N	N
Krtdap	64661	ILMN_2868152	1.41389	4.64593	2.81456e-13	4.54722e-142	Y	N	N
Dppa5	434423	ILMN_3090545	2.36219	4.22133	6.92035e-37	4.77089e-117	Y	N	N
Foxd1	15229	ILMN_2706755	3.88231	3.96052	6.12436e-100	7.0271e-103	Y	N	N
Tcfap2a	21418	ILMN_2764846	3.47061	3.61008	8.24565e-80	2.78436e-85	Y	N	N
Krtdap	NA	ILMN_2503521	1.74475	3.52744	3.67112e-20	1.75064e-81	NA	NA	NA
Klk7	23993	ILMN_1251558	2.79902	3.24004	8.47396e-52	1.23789e-68	Y	N	N
Itgb7	16421	ILMN_1227434	1.66349	3.13888	2.48574e-18	2.17988e-64	Y	N	N
Aqp3	11828	ILMN_2991272	0.924049	2.97155	7.99544e-06	1.04838e-57	Y	N	N
Scara5	71145	ILMN_3008068	4.17195	2.91048	1.93023e-115	2.33499e-55	Y	N	N
Dppa3	73708	ILMN_1225176	3.0202	2.78832	2.36032e-60	9.16571e-51	Y	Y	N
Ifitm3	66141	ILMN_2658501	0.875606	2.748	2.93596e-05	2.53313e-49	Y	Y	N
Anxa8	11752	ILMN_2724558	0.904603	2.64925	1.35824e-05	7.8889e-46	Y	N	N
Dppa4	73693	ILMN_2593476	1.42578	2.64922	1.68581e-13	7.8889e-46	N	N	N
Esrrb	26380	ILMN_1228497	2.41023	2.63205	2.14136e-38	3.0719e-45	Y	Y	Y
Fetub	59083	ILMN_2761645	1.63055	2.5144	1.29396e-17	2.71098e-41	Y	N	N
Spic	20728	ILMN_2854004	2.65859	2.47578	1.02954e-46	5.0605e-40	Y	N	Y
Rhox5	18617	ILMN_2762935	0.996856	2.46601	9.91302e-07	1.0509e-39	NA	NA	NA
Nrxn2	NA	ILMN_2418389	1.02717	2.42391	4.00049e-07	2.34889e-38	NA	NA	NA
Dppa4	NA	ILMN_1248480	1.68595	2.34337	7.94799e-19	8.30785e-36	NA	NA	NA
Nr5a2	26424	ILMN_2634389	2.40814	2.33702	2.42803e-38	1.28305e-35	Y	N	Y
Sprr2k	20765	ILMN_2990390	1.8493	2.30713	1.27653e-22	9.98945e-35	N	N	N
Gtsf1l	68236	ILMN_2732954	1.29408	2.27816	3.72986e-11	7.34203e-34	Y	N	N
Pla2g1b	18778	ILMN_2845906	0.688645	2.27314	0.00212779	1.02395e-33	Y	Y	Y
Hoxa7	15404	ILMN_2621038	3.91602	2.25607	1.10871e-101	3.27552e-33	Y	N	N
2410116G06Rik	68236	ILMN_2980015	0.898278	2.24915	1.60903e-05	5.10335e-33	Y	N	N
Notum	77583	ILMN_2504886	2.28878	2.18475	1.25767e-34	3.82312e-31	Y	N	N
S100a13	20196	ILMN_2987984	0.850341	2.16554	5.5254e-05	1.35384e-30	Y	N	Y
Nanos3	244551	ILMN_2720493	4.00128	2.12745	3.95073e-106	1.60928e-29	Y	Y	N
5830431A10Rik	76024	ILMN_2729252	1.79033	2.10077	3.26349e-21	8.89678e-29	NA	NA	NA
Xlr4a	434794	ILMN_2965669	1.74966	2.0935	2.82175e-20	1.41381e-28	N	N	N
Prkch	18755	ILMN_1239238	0.951547	2.09152	3.69271e-06	1.59507e-28	Y	Y	N
LOC665753	665753	ILMN_1235063	1.33455	2.04757	7.50321e-12	2.4632e-27	NA	NA	NA
Sgtb	218544	ILMN_1219768	1.00885	1.95921	6.93821e-07	5.16283e-25	Y	N	N
H19	14955	ILMN_1256343	0.664285	1.94578	0.00342726	1.14754e-24	NA	NA	NA
Idb2	NA	ILMN_1236868	1.06795	1.93745	1.11006e-07	1.85761e-24	NA	NA	NA
Id4	15904	ILMN_2678714	1.76203	1.93364	1.47845e-20	2.32009e-24	Y	Y	N
Ret	19713	ILMN_1236477	1.05914	1.92397	1.47453e-07	4.08234e-24	Y	N	N
Tbx4	NA	ILMN_1253515	2.59866	1.91981	1.28419e-44	5.16552e-24	Y	N	N
Mov10	17454	ILMN_1254962	1.66287	1.90326	2.56213e-18	1.31337e-23	Y	N	N
Cdkn2b	12579	ILMN_1227240	1.36925	1.85821	1.82783e-12	1.68474e-22	N	N	N
Sstr2	NA	ILMN_1229577	1.41419	1.81795	2.78191e-13	1.57501e-21	Y	N	N
Rhox9	104384	ILMN_1234077	1.50092	1.81765	6.1921e-15	1.58574e-21	N	N	N
LOC547380	547380	ILMN_2759853	1.37994	1.79505	1.17004e-12	5.28216e-21	Y	N	N
Rnase1	19752	ILMN_1220763	3.30837	1.77563	1.5759e-72	1.4909e-20	N	N	N
Gbp6	229900	ILMN_2860645	1.89011	1.77305	1.24039e-23	1.7033e-20	Y	N	N
Abcd1	11666	ILMN_1245447	1.15471	1.77059	6.26768e-09	1.94151e-20	Y	N	N
Hoxc9	15427	ILMN_2772764	2.71959	1.75798	7.05522e-49	3.78382e-20	Y	Y	N
A130064M08Rik	NA	ILMN_1216700	0.844849	1.7525	6.31476e-05	5.03374e-20	NA	NA	NA
Gata2	14461	ILMN_2612283	2.4504	1.75194	1.07011e-39	5.1674e-20	Y	Y	Y
Msc	17681	ILMN_2769777	1.43766	1.74486	1.02118e-13	7.48854e-20	N	N	N
Mov10	17454	ILMN_1249117	1.88645	1.74252	1.52795e-23	8.46589e-20	Y	N	N
Prkcdbp	109042	ILMN_2956942	0.863024	1.6929	4.0133e-05	1.10273e-18	Y	N	N
Pla1a	85031	ILMN_2974343	1.09579	1.68227	4.52311e-08	1.894e-18	Y	N	N
Arg1	NA	ILMN_2775157	4.8835	1.6701	2.0924e-158	3.44887e-18	N	N	N
Map3k6	53608	ILMN_2947292	0.83453	1.66664	8.18258e-05	4.06789e-18	Y	N	N
Rnf125	67664	ILMN_1232600	1.50578	1.66003	4.95322e-15	5.63875e-18	Y	N	N
LOC100044968	100044968	ILMN_1234929	1.80719	1.65927	1.30331e-21	5.844e-18	NA	NA	NA
Zfp750	319530	ILMN_2654571	3.05608	1.65234	8.33071e-62	8.20217e-18	Y	N	N
Ccdc80	67896	ILMN_1234824	1.37918	1.65026	1.20759e-12	9.02795e-18	N	N	N
Mov10	17454	ILMN_2915279	1.04173	1.64991	2.55316e-07	9.15646e-18	NA	NA	NA
Epb4.9	13829	ILMN_2860699	0.802117	1.62369	0.000178077	3.27856e-17	Y	N	N
Ankrd1	107765	ILMN_2950286	0.926401	1.61732	7.51503e-06	4.41901e-17	Y	N	N
Slc28a1	434203	ILMN_3161390	0.910958	1.61551	1.14917e-05	4.82382e-17	Y	Y	N
Casz1	69743	ILMN_2665095	0.945888	1.60184	4.34771e-06	9.42746e-17	Y	N	N
Tcfap2a	21418	ILMN_2913031	1.44294	1.60161	8.08067e-14	9.47706e-17	NA	NA	NA
Cav1	12389	ILMN_2632665	1.17984	1.5861	2.60907e-09	1.98114e-16	N	N	N
Tdrd12	71981	ILMN_2751804	0.695149	1.57253	0.00185939	3.7652e-16	N	N	N
Dppa4	73693	ILMN_3155408	1.04051	1.57097	2.65618e-07	4.03089e-16	N	N	N
Wnt5a	22418	ILMN_2511913	3.19899	1.57003	8.54984e-68	4.18136e-16	Y	Y	N
Pomc	18976	ILMN_2745802	1.906	1.56539	5.08007e-24	5.18247e-16	Y	N	Y
Arg1	11846	ILMN_2952275	4.26609	1.56121	1.08445e-120	6.33101e-16	N	N	N
Wnt5a	22418	ILMN_2472917	2.53551	1.54992	1.69692e-42	1.07426e-15	Y	N	N
Notum	77583	ILMN_2932164	3.24539	1.54935	9.06261e-70	1.10121e-15	Y	N	N
Tns1	21961	ILMN_1229315	1.80035	1.54858	1.88248e-21	1.13964e-15	Y	Y	N
Ngfr	18053	ILMN_2851288	1.19494	1.54477	1.52438e-09	1.357e-15	Y	N	N
Gjb3	14620	ILMN_2879102	0.968438	1.53924	2.28817e-06	1.75004e-15	Y	Y	N
Sox15	20670	ILMN_2662811	1.73257	1.53398	7.00348e-20	2.21367e-15	Y	Y	N
Npy	109648	ILMN_2946520	4.29876	1.53274	1.89099e-122	2.34296e-15	N	N	N
Rnf125	67664	ILMN_2917338	1.12812	1.52528	1.55941e-08	3.28703e-15	Y	N	N
Ptgs1	19224	ILMN_1239239	2.63298	1.52323	8.16256e-46	3.60428e-15	Y	N	N
Car12	NA	ILMN_1251713	1.75578	1.5208	2.06262e-20	4.01181e-15	N	N	N
Notch4	18132	ILMN_1220697	2.48648	1.4829	7.05729e-41	2.20747e-14	Y	N	N
Col6a1	12833	ILMN_2768087	0.753679	1.4591	0.000536326	6.3063e-14	N	N	N
Idb4	NA	ILMN_1232416	1.15983	1.44383	5.26476e-09	1.22316e-13	NA	NA	NA
Mapt	NA	ILMN_2740020	1.47011	1.44175	2.45648e-14	1.33378e-13	Y	N	N
Chpt1	212862	ILMN_2740149	0.744371	1.43664	0.000658878	1.65875e-13	Y	N	N
Akp2	11647	ILMN_2661287	3.40481	1.43604	8.89872e-77	1.70042e-13	Y	N	N
Hopx	74318	ILMN_2548010	1.41671	1.43159	2.49555e-13	2.05115e-13	Y	N	N
Ap3b2	11775	ILMN_2647729	2.27013	1.4292	4.54684e-34	2.26158e-13	Y	N	N
Abcg1	NA	ILMN_2441335	0.926306	1.42626	7.52697e-06	2.55583e-13	NA	NA	NA
9230108M03Rik	NA	ILMN_2584441	1.53648	1.40799	1.19952e-15	5.57137e-13	NA	NA	NA
Aim1	NA	ILMN_2590917	1.98068	1.3981	6.25663e-26	8.44311e-13	Y	N	N
Klk1b22	13646	ILMN_2946653	2.17464	1.38024	2.91152e-31	1.77558e-12	Y	N	N
Ankrd1	107765	ILMN_2625451	1.07798	1.37958	8.09965e-08	1.81908e-12	Y	N	N
Tdh	58865	ILMN_1244724	2.97195	1.37573	2.02211e-58	2.12544e-12	Y	Y	N
Nrxn2	18190	ILMN_3015003	0.902514	1.37514	1.43591e-05	2.17585e-12	NA	NA	NA
Pdia5	72599	ILMN_2607066	0.99949	1.3698	9.18116e-07	2.68644e-12	Y	N	N
Slc6a8	102857	ILMN_2605212	1.57975	1.36842	1.54083e-16	2.83351e-12	N	N	N
Mgp	17313	ILMN_2666018	0.771709	1.35224	0.000359114	5.37375e-12	Y	N	N
Ptgs1	19224	ILMN_1233864	2.57086	1.34151	1.12294e-43	8.31345e-12	Y	N	N
scl0001849.1_2273	NA	ILMN_1250116	1.03957	1.34086	2.73568e-07	8.52671e-12	NA	NA	NA
Chpt1	212862	ILMN_2740152	0.928812	1.33618	7.06289e-06	1.03316e-11	Y	N	N
Rap2ip	51799	ILMN_2856798	0.687228	1.33292	0.00218388	1.17323e-11	Y	N	N
Lmna	16905	ILMN_3121891	0.952907	1.33095	3.55442e-06	1.26857e-11	Y	Y	N
Il15ra	16169	ILMN_1249759	1.52235	1.32874	2.32428e-15	1.38073e-11	N	N	N
Slc9a8	77031	ILMN_3156529	0.667276	1.32849	0.00322889	1.39297e-11	Y	N	N
LOC226017	NA	ILMN_1245043	1.90935	1.31907	4.20779e-24	2.01724e-11	NA	NA	NA
Sox16	NA	ILMN_1236153	1.47734	1.3126	1.77751e-14	2.61879e-11	NA	NA	NA
Wdr62	233064	ILMN_1241754	1.15021	1.31252	7.33572e-09	2.62193e-11	Y	Y	N
Ril-pending	NA	ILMN_2563186	1.42823	1.30851	1.52551e-13	3.0638e-11	NA	NA	NA
Sall3	20689	ILMN_3001398	4.56592	1.30295	2.61353e-138	3.79369e-11	Y	N	N
H3f3b	15081	ILMN_1231168	0.82432	1.29887	0.000105121	4.47075e-11	Y	Y	Y
Tgfb2	21808	ILMN_1225196	1.476	1.29074	1.88777e-14	6.15964e-11	Y	N	N
Mesp1	17292	ILMN_2687727	2.2584	1.28805	1.00177e-33	6.84419e-11	Y	N	N
Lmna	16905	ILMN_2662387	0.705317	1.27943	0.00151084	9.49939e-11	Y	Y	N
Ptgs1	19224	ILMN_1224866	2.14686	1.27651	1.79191e-30	1.06081e-10	Y	N	N
S100a4	20198	ILMN_2731901	0.857007	1.27177	4.68045e-05	1.2712e-10	Y	N	Y
Phf19	74016	ILMN_2601840	1.62023	1.26245	2.15789e-17	1.81894e-10	Y	N	N
Fam110b	242297	ILMN_1239592	0.899681	1.25399	1.55155e-05	2.50596e-10	Y	Y	N
Arhgef16	230972	ILMN_1239332	1.01363	1.25038	6.00862e-07	2.86762e-10	Y	N	N
Parn	NA	ILMN_1220936	0.889063	1.24191	2.05294e-05	3.90729e-10	NA	NA	NA
Pxn	19303	ILMN_3123303	0.983949	1.24098	1.45219e-06	4.0328e-10	Y	N	Y
Aurkc	NA	ILMN_2725246	1.64541	1.23845	6.20636e-18	4.44366e-10	NA	NA	NA
Slc30a2	NA	ILMN_2718910	1.05584	1.2382	1.63805e-07	4.47279e-10	Y	N	N
St6galnac4	20448	ILMN_1259566	1.76897	1.23748	1.037e-20	4.58574e-10	N	N	N
Lmna	16905	ILMN_1254405	0.874001	1.23044	3.05962e-05	5.94699e-10	Y	Y	N
Slc1a5	20514	ILMN_2776585	0.750621	1.22014	0.000573759	8.59157e-10	Y	N	N
Mta3	116871	ILMN_2847038	1.13756	1.21978	1.13109e-08	8.69564e-10	Y	N	N
Lrrc18	67580	ILMN_2728504	0.96667	1.21616	2.3942e-06	9.8991e-10	N	N	N
E130102H24Rik	77866	ILMN_2647694	0.694027	1.21487	0.00190276	1.03373e-09	NA	NA	NA
Stac2	217154	ILMN_2703563	0.650161	1.21314	0.00447324	1.09942e-09	Y	N	N
1700012H17Rik	NA	ILMN_2766755	0.949127	1.21246	3.95658e-06	1.12668e-09	Y	Y	N
EG433229	433229	ILMN_2660466	1.69262	1.20471	5.68258e-19	1.49015e-09	Y	N	N
Ap3b2	11775	ILMN_3009184	3.69438	1.19706	1.99758e-90	1.9607e-09	Y	N	N
Slc1a5	20514	ILMN_2593148	0.753696	1.19668	0.000536326	1.98048e-09	Y	N	N
Sfrs12	218543	ILMN_1217577	0.841816	1.19669	6.81908e-05	1.98048e-09	Y	Y	N
Timp2	21858	ILMN_2712867	0.848608	1.19158	5.76389e-05	2.37789e-09	N	N	N
Hoxd9	15438	ILMN_1216475	3.51138	1.18632	1.20463e-81	2.85475e-09	N	N	N
Zadh2	225791	ILMN_1232404	0.712776	1.18008	0.00129158	3.56045e-09	N	N	N
LOC100048295	100048295	ILMN_2470646	5.32835	1.17809	7.65447e-189	3.80345e-09	Y	N	N
Fgfr2	14183	ILMN_2609887	1.70143	1.17331	3.6229e-19	4.48826e-09	Y	N	N
6720406L13Rik	NA	ILMN_1230215	0.729052	1.17106	0.000915091	4.85056e-09	NA	NA	NA
Fgf18	14172	ILMN_2764004	1.00112	1.17003	8.77771e-07	5.01945e-09	Y	N	N
Twistnb	28071	ILMN_1231779	1.1865	1.16957	2.06332e-09	5.09048e-09	Y	N	N
Nln	75805	ILMN_2746695	0.845549	1.16794	6.20819e-05	5.39845e-09	Y	N	N
Mybl2	17865	ILMN_1249829	0.652996	1.15532	0.00424496	8.41418e-09	Y	Y	N
Cd274	60533	ILMN_1226800	1.99486	1.15102	2.6404e-26	9.73405e-09	Y	N	N
Antxr1	69538	ILMN_1229643	0.86262	1.15019	4.05419e-05	9.99349e-09	Y	N	N
Antxr1	69538	ILMN_1226183	0.867563	1.1498	3.58476e-05	1.01231e-08	Y	N	N
Dppa2	73703	ILMN_2607458	1.35645	1.14234	3.11315e-12	1.31291e-08	Y	N	N
Hr	15460	ILMN_2800687	0.803131	1.13983	0.00017416	1.4296e-08	Y	N	N
Apbb1ip	NA	ILMN_2755666	1.30933	1.13717	2.04295e-11	1.56273e-08	N	N	N
Diap1	13367	ILMN_2641541	0.745815	1.13223	0.00063862	1.84115e-08	Y	Y	N
Aldh1b1	72535	ILMN_1257020	1.66001	1.1303	2.9514e-18	1.96052e-08	Y	Y	N
Evpl	14027	ILMN_2435835	1.8973	1.12549	8.27501e-24	2.30046e-08	Y	Y	N
Tln2	70549	ILMN_1222194	1.07275	1.12459	9.52325e-08	2.36609e-08	Y	Y	N
Tagln	21345	ILMN_1243652	1.43702	1.12282	1.04758e-13	2.50677e-08	Y	N	N
Apbb1ip	54519	ILMN_2755668	1.3128	1.12165	1.78138e-11	2.61004e-08	N	N	N
Actg2	11468	ILMN_2839313	1.22238	1.12058	5.63995e-10	2.70094e-08	N	N	N
Slit2	20563	ILMN_1253797	1.14615	1.11955	8.42984e-09	2.79339e-08	Y	N	N
Apbb1ip	NA	ILMN_2755667	1.26944	1.11928	9.63834e-11	2.8134e-08	N	N	N
Mtap7	17761	ILMN_1252545	1.54416	1.11681	8.42793e-16	3.05118e-08	Y	N	N
Osbpl1a	64291	ILMN_2577039	0.75316	1.1154	0.000542521	3.18777e-08	Y	Y	N
Usp1	230484	ILMN_2425351	0.801067	1.10788	0.000182472	4.07752e-08	Y	Y	N
Limk2	16886	ILMN_2479227	1.22942	1.10728	4.35875e-10	4.15322e-08	Y	N	N
Ipmk	69718	ILMN_1238179	1.51242	1.10167	3.64508e-15	4.97027e-08	N	N	N
Liph	239759	ILMN_1217063	1.64398	1.09816	6.62888e-18	5.55592e-08	Y	Y	N
Inpp5k	19062	ILMN_2933431	1.13628	1.09731	1.17926e-08	5.7162e-08	Y	N	N
Zfp36	22695	ILMN_3162407	0.709772	1.09649	0.00137738	5.8675e-08	Y	Y	N
Hoxc6	15425	ILMN_1217328	1.43734	1.09139	1.03423e-13	6.92752e-08	Y	Y	Y
Chpt1	212862	ILMN_2740151	0.890292	1.09127	1.98662e-05	6.94866e-08	Y	N	N
Twistnb	28071	ILMN_2466121	0.985482	1.09088	1.39156e-06	7.0265e-08	Y	N	N
Spnb3	20743	ILMN_2661588	1.54469	1.08692	8.22731e-16	7.96181e-08	N	N	N
St6galnac4	20448	ILMN_2660837	1.7982	1.08368	2.11765e-21	8.81126e-08	N	N	N
Sparc	20692	ILMN_1243212	0.777122	1.08001	0.000317393	9.86979e-08	Y	N	N
Ptpn12	19248	ILMN_2759944	0.850716	1.07849	5.48026e-05	1.03176e-07	N	N	N
Usp48	NA	ILMN_2505095	0.910924	1.0767	1.14963e-05	1.0907e-07	Y	N	N
Add3	27360	ILMN_2588671	1.19608	1.07472	1.46159e-09	1.15929e-07	Y	N	N
Mtap7	NA	ILMN_2463616	0.969852	1.07067	2.19612e-06	1.32417e-07	Y	N	N
Kctd15	233107	ILMN_2655869	1.23776	1.06972	3.18724e-10	1.36284e-07	Y	N	N
Aldh1a3	NA	ILMN_1237578	1.40624	1.06726	3.90838e-13	1.46707e-07	NA	NA	NA
9530051K01Rik	NA	ILMN_2673332	1.07695	1.05771	8.33364e-08	1.98647e-07	Y	N	N
Cdkn2a	12578	ILMN_1226950	1.91455	1.05291	3.09595e-24	2.31975e-07	N	N	N
Ptpn12	19248	ILMN_2759943	1.28854	1.05259	4.62656e-11	2.34161e-07	N	N	N
Bnc1	12173	ILMN_2910258	0.806681	1.0501	0.000160122	2.52584e-07	N	N	N
Smcx	NA	ILMN_1254555	0.814051	1.04611	0.000134458	2.85782e-07	NA	NA	NA
Lmna	16905	ILMN_2597710	0.722779	1.04561	0.00104835	2.89801e-07	Y	Y	N
Vgll3	73569	ILMN_1220029	1.02888	1.04356	3.80549e-07	3.08986e-07	N	N	N
Cd97	26364	ILMN_2694175	0.662649	1.04342	0.00353144	3.10143e-07	Y	N	N
C330013J21Rik	NA	ILMN_2594187	1.21549	1.04321	7.2629e-10	3.11831e-07	NA	NA	NA
Ube3a	22215	ILMN_2506499	0.758555	1.04202	0.000483055	3.22929e-07	N	N	N
Pfkp	56421	ILMN_1237695	0.81526	1.03043	0.000130434	4.58623e-07	Y	Y	N
Usp30	100756	ILMN_3161250	0.672631	1.02368	0.00291965	5.66255e-07	N	N	N
Pfkp	56421	ILMN_2673233	0.781901	1.02035	0.000284493	6.27064e-07	Y	Y	N
1810009N02Rik	69099	ILMN_2764607	0.945215	1.01934	4.43137e-06	6.47322e-07	NA	NA	NA
Acta2	NA	ILMN_2710353	1.63442	1.01525	1.07391e-17	7.28891e-07	N	N	N
NA	NA	NA	1.08609	1.0142	6.21896e-08	7.48542e-07	NA	NA	NA
AW212394	NA	ILMN_1240938	0.843421	1.01072	6.54159e-05	8.28415e-07	Y	N	N
Usp1	230484	ILMN_1240950	0.665182	1.01005	0.00336835	8.4476e-07	Y	Y	N
Apobec3	80287	ILMN_1259368	2.05705	1.0069	5.77187e-28	9.27456e-07	Y	N	N
Tst	22117	ILMN_2493175	1.54227	0.994772	9.21408e-16	1.33146e-06	N	N	N
Rasal2	226525	ILMN_1217344	0.658287	0.99228	0.00384123	1.43384e-06	Y	N	N
Hoxa5	NA	ILMN_1217978	3.35435	0.992164	1.65641e-74	1.43786e-06	Y	N	N
Prss35	244954	ILMN_2609897	1.90675	0.989799	4.87794e-24	1.54203e-06	N	N	N
A130065C13Rik	NA	ILMN_1227203	0.936705	0.981914	5.65617e-06	1.94269e-06	NA	NA	NA
Stoml1	69106	ILMN_2747202	0.869054	0.979887	3.46476e-05	2.06031e-06	Y	N	N
Tnfrsf21	94185	ILMN_2464573	1.14512	0.977667	8.71716e-09	2.19068e-06	N	Y	N
Nfic	18029	ILMN_1216381	0.884675	0.972901	2.3117e-05	2.52373e-06	Y	N	N
Grk5	14773	ILMN_1249435	1.73749	0.970255	5.40776e-20	2.7201e-06	N	N	N
Hey1	15213	ILMN_2690596	0.793345	0.96976	0.000217994	2.75952e-06	N	N	N
2010005J08Rik	NA	ILMN_1226228	1.58502	0.967054	1.19652e-16	2.984e-06	Y	Y	N
Nrn1l	234700	ILMN_2655905	1.3806	0.966656	1.14053e-12	3.01817e-06	Y	N	N
Irf9	16391	ILMN_2636339	1.5707	0.96593	2.37413e-16	3.08097e-06	Y	Y	N
Gng13	64337	ILMN_2615412	0.776105	0.965363	0.000324788	3.13247e-06	Y	N	N
Diap1	13367	ILMN_2972459	0.730645	0.964858	0.000884435	3.17347e-06	Y	Y	N
5830420C15Rik	NA	ILMN_1241237	0.793054	0.959213	0.00021943	3.70982e-06	NA	NA	NA
Camk1	52163	ILMN_2944939	1.76734	0.959033	1.12165e-20	3.72724e-06	Y	N	N
Pim1	18712	ILMN_2702406	2.99046	0.958037	3.71494e-59	3.83261e-06	Y	Y	N
Hoxd8	15437	ILMN_2693052	2.37307	0.947306	3.17344e-37	5.19862e-06	N	N	N
5730593N15Rik	NA	ILMN_2692527	2.11585	0.943966	1.32921e-29	5.71598e-06	NA	NA	NA
Epdr1	105298	ILMN_1225494	1.23731	0.940101	3.23958e-10	6.38211e-06	N	N	N
Prkcc	18752	ILMN_2598430	0.890579	0.936885	1.97377e-05	6.99218e-06	Y	Y	N
Acta2	11475	ILMN_2710354	1.59016	0.935694	9.34625e-17	7.23404e-06	N	N	N
Stat2	20847	ILMN_2657822	0.733789	0.9304	0.000827534	8.37322e-06	Y	Y	Y
A230057E24Rik	NA	ILMN_1234357	0.865501	0.929731	3.77419e-05	8.52105e-06	NA	NA	NA
8430410A17Rik	232210	ILMN_2604263	1.38899	0.925135	8.05906e-13	9.71435e-06	Y	N	N
Nkx6-2	14912	ILMN_2635578	0.923722	0.921783	8.0661e-06	1.06231e-05	Y	N	N
Popdc3	78977	ILMN_2895568	0.967367	0.920394	2.351e-06	1.10151e-05	Y	N	N
Aldh3a1	11670	ILMN_1253178	1.04859	0.919163	2.06813e-07	1.13681e-05	Y	N	N
Exoc1	69940	ILMN_1238955	0.823253	0.918577	0.000107833	1.15562e-05	NA	NA	NA
Smyd3	69726	ILMN_1231094	0.732392	0.917954	0.000852624	1.176e-05	Y	Y	N
Rasgrp3	240168	ILMN_2908687	1.42704	0.906899	1.60376e-13	1.58614e-05	Y	N	N
Hoxd10	15430	ILMN_2702687	1.05245	0.906862	1.82933e-07	1.58666e-05	N	N	N
Galnt2	108148	ILMN_1242677	1.02108	0.906316	4.81622e-07	1.60839e-05	NA	NA	NA
Anks3	72615	ILMN_2701383	0.667834	0.904589	0.00319591	1.68692e-05	Y	N	N
Hist1h2ae	319166	ILMN_2751102	0.70041	0.904151	0.00166889	1.70464e-05	Y	Y	N
9030013K10Rik	NA	ILMN_1241194	1.15883	0.900115	5.45052e-09	1.89522e-05	NA	NA	NA
Impact	16210	ILMN_2517290	0.909147	0.89994	1.20502e-05	1.90206e-05	Y	Y	N
Rbm14	NA	ILMN_1213455	1.1543	0.896629	6.35192e-09	2.07646e-05	NA	NA	NA
Gbp3	55932	ILMN_2918002	2.36346	0.895889	6.3475e-37	2.11486e-05	Y	N	N
4632428N05Rik	74048	ILMN_2651297	0.96103	0.89245	2.82744e-06	2.31314e-05	N	N	N
Ppp2r3a	19054	ILMN_1213816	0.734102	0.891052	0.000822308	2.40027e-05	NA	NA	NA
Col1a1	NA	ILMN_2687872	1.02031	0.88897	4.9267e-07	2.53932e-05	Y	N	N
Ifi35	70110	ILMN_2625290	1.41916	0.886626	2.24832e-13	2.70057e-05	Y	N	N
Olfm1	56177	ILMN_1241371	1.0783	0.884956	8.01737e-08	2.81404e-05	Y	N	N
Akap7	432442	ILMN_2944413	0.649297	0.882883	0.0045454	2.9646e-05	Y	N	N
Psmb8	NA	ILMN_1226683	1.15979	0.881729	5.26666e-09	3.05633e-05	Y	N	N
Liph	239759	ILMN_2760434	1.7414	0.878708	4.38209e-20	3.30009e-05	Y	Y	N
Scarb2	12492	ILMN_2907331	1.06176	0.877825	1.3554e-07	3.37371e-05	N	N	N
Ptpn12	19248	ILMN_2759945	0.732216	0.87727	0.00085556	3.4173e-05	N	N	N
Hist1h3f	260423	ILMN_2925169	0.668541	0.877133	0.00315182	3.42819e-05	Y	Y	N
Mybl2	17865	ILMN_2637886	1.038	0.871257	2.87463e-07	3.98848e-05	Y	Y	N
Aebp1	11568	ILMN_2873822	0.854581	0.863459	4.97242e-05	4.83221e-05	Y	Y	N
Fbxo36	66153	ILMN_2717387	0.679397	0.862467	0.00255951	4.94701e-05	Y	N	N
Ipmk	69718	ILMN_1240247	1.6086	0.861702	3.85959e-17	5.03299e-05	N	N	N
Stoml1	69106	ILMN_1251005	0.869217	0.861207	3.45649e-05	5.09548e-05	Y	N	N
Nfic	18029	ILMN_1218384	1.13612	0.860527	1.18462e-08	5.17519e-05	Y	N	N
Msh3	NA	ILMN_2738726	1.14951	0.860492	7.50504e-09	5.17682e-05	NA	NA	NA
Olfm1	56177	ILMN_3091574	1.12867	0.858612	1.53159e-08	5.43063e-05	Y	N	N
Ccno	218630	ILMN_2736471	1.93808	0.855751	7.84377e-25	5.83284e-05	Y	N	N
Gpr1	241070	ILMN_2967037	1.39019	0.853817	7.68295e-13	6.11883e-05	Y	N	N
Zfp533	241494	ILMN_2472730	1.50235	0.850589	5.81257e-15	6.60704e-05	Y	N	N
Ipmk	69718	ILMN_2938390	1.5975	0.849846	6.55048e-17	6.73366e-05	N	N	N
Lmna	16905	ILMN_1221646	0.821372	0.844332	0.000113078	7.72849e-05	Y	Y	N
LOC381130	NA	ILMN_1232279	1.43617	0.84419	1.07936e-13	7.7536e-05	NA	NA	NA
Pacsin1	23969	ILMN_1244892	2.51105	0.838043	1.08367e-41	9.01192e-05	Y	Y	N
Dlk1	13386	ILMN_2771738	2.59712	0.837748	1.43812e-44	9.07269e-05	Y	N	N
Bre	107976	ILMN_2763182	1.02801	0.836056	3.90597e-07	9.4712e-05	Y	N	N
Tln2	70549	ILMN_2450506	0.825796	0.834016	0.000101317	9.94858e-05	Y	Y	N
A130075K23Rik	NA	ILMN_1217850	0.706848	0.833927	0.00146312	9.96644e-05	Y	N	N
Plcd1	NA	ILMN_2649091	0.783096	0.833731	0.000276602	0.000100067	Y	N	N
Nfix	18032	ILMN_2742599	0.766743	0.831254	0.000402562	0.00010621	Y	Y	N
Fosb	14282	ILMN_2778279	0.999672	0.831154	9.14089e-07	0.000106428	Y	N	N
Il15ra	16169	ILMN_1220603	1.3178	0.827125	1.46013e-11	0.000116868	N	N	N
Hoxd9	15438	ILMN_2800183	3.23943	0.825598	1.61138e-69	0.000121484	N	N	N
Pla2g10	26565	ILMN_2609753	0.676374	0.825187	0.00271545	0.000122526	Y	Y	N
Prkd3	75292	ILMN_1241452	0.813721	0.819499	0.000135502	0.000140731	Y	N	N
Camk1	52163	ILMN_2693677	0.905825	0.81813	1.31633e-05	0.000145384	Y	N	N
Il17rc	171095	ILMN_2695344	0.669528	0.817297	0.00309338	0.000148089	Y	N	N
9330185J12Rik	NA	ILMN_1246340	0.654824	0.816991	0.00409787	0.000149111	NA	NA	NA
Scmh1	29871	ILMN_1230766	1.39781	0.816787	5.58773e-13	0.000149572	Y	N	N
C230052I12Rik	101831	ILMN_1216046	0.762623	0.815542	0.000441438	0.000154091	Y	N	N
2410025L10Rik	381668	ILMN_2971721	0.780871	0.815101	0.000291114	0.000155706	Y	Y	N
Psmb8	16913	ILMN_2693940	1.42847	0.813062	1.51148e-13	0.000163491	Y	N	N
Folr1	14275	ILMN_3000679	1.0002	0.808042	9.00808e-07	0.000183828	Y	N	N
Trim30	20128	ILMN_1229630	2.14765	0.80651	1.70806e-30	0.000190967	N	N	N
Trim25	217069	ILMN_2480463	0.751764	0.806369	0.000560008	0.000191243	Y	N	Y
Ulk1	22241	ILMN_2506115	1.31157	0.803857	1.8723e-11	0.000202847	Y	Y	N
Scube2	56788	ILMN_2636183	0.684469	0.802094	0.0023069	0.000210895	Y	N	N
Mtap2	NA	ILMN_2709782	0.922946	0.800475	8.23332e-06	0.00021892	Y	N	N
Tnfrsf11b	18383	ILMN_2513826	1.113	0.799772	2.57788e-08	0.000222306	N	N	N
Kat2b	18519	ILMN_1231686	1.00446	0.79509	7.92973e-07	0.000247452	Y	N	N
Cd1d1	12479	ILMN_2734212	1.48353	0.793637	1.34993e-14	0.000256127	Y	N	N
Grhl1	195733	ILMN_1246419	0.928177	0.792569	7.17767e-06	0.000262081	Y	N	N
D12Ertd647e	52668	ILMN_2681232	1.69303	0.791223	5.57478e-19	0.000270225	N	N	N
Folr1	14275	ILMN_2707541	1.58776	0.790245	1.0486e-16	0.000276304	Y	N	N
Metapl1	NA	ILMN_1217247	0.65483	0.789891	0.00409787	0.000278506	NA	NA	NA
C79267	212632	ILMN_2680903	1.40971	0.788399	3.36184e-13	0.000287892	Y	Y	N
Clk1	12747	ILMN_2428301	0.875848	0.787464	2.92088e-05	0.000293568	N	N	N
LOC100046264	100046264	ILMN_2727142	0.670805	0.786148	0.00302459	0.000302099	Y	N	N
Klf2	16598	ILMN_2604029	2.34903	0.785451	1.78911e-36	0.000306837	Y	Y	Y
Amhr2	110542	ILMN_2684178	1.30031	0.778603	2.92848e-11	0.000359022	Y	Y	Y
2700032M20Rik	NA	ILMN_1243445	0.737397	0.776989	0.000767023	0.000371753	NA	NA	NA
LOC100046802	100046802	ILMN_2653725	0.764473	0.77612	0.000423063	0.000379165	Y	N	N
Gulo	268756	ILMN_2631948	0.66364	0.773074	0.00346904	0.000405016	Y	N	N
LOC234582	NA	ILMN_2533339	0.702821	0.771541	0.00159323	0.000419098	Y	N	N
Ephx1	13849	ILMN_2664224	0.906454	0.769979	1.29401e-05	0.000433964	Y	N	N
Camk1	52163	ILMN_1216632	1.52145	0.769184	2.41276e-15	0.000441954	Y	N	N
Ptpn12	19248	ILMN_2651197	1.12078	0.767807	1.99939e-08	0.000456175	N	N	N
Mtap2	17756	ILMN_3137552	1.85678	0.767637	8.36591e-23	0.00045787	Y	N	N
Metapl1	66559	ILMN_1253142	0.702943	0.765712	0.00159058	0.00047808	Y	N	N
scl0002368.1_75	NA	ILMN_2550423	0.679309	0.763718	0.00256281	0.000499484	NA	NA	NA
Ctsw	13041	ILMN_2721399	1.86824	0.762402	4.35327e-23	0.00051291	Y	Y	N
Dek	110052	ILMN_2755384	0.652377	0.762094	0.0042937	0.000515555	Y	N	N
Upk1b	22268	ILMN_2936646	0.836329	0.760221	7.83449e-05	0.000538545	Y	N	N
Habp4	56541	ILMN_2841280	1.42441	0.757402	1.78994e-13	0.000572621	NA	NA	NA
Bcl3	12051	ILMN_2749717	1.02765	0.757159	3.94722e-07	0.00057521	Y	Y	N
LOC100046035	100046035	ILMN_1213123	1.24599	0.756717	2.34046e-10	0.000580062	Y	N	N
2410146L05Rik	67968	ILMN_2645460	0.658383	0.754013	0.00383443	0.0006155	Y	N	N
Sh3kbp1	58194	ILMN_2709478	0.832919	0.753978	8.51929e-05	0.000615737	Y	N	N
Tlx3	27140	ILMN_1217773	0.809648	0.747467	0.000149432	0.000708681	N	N	N
Parp1	11545	ILMN_1222228	0.973923	0.745225	1.95921e-06	0.000741135	Y	Y	N
Slc43a1	72401	ILMN_2495194	0.672007	0.741178	0.00295421	0.000809058	Y	Y	N
Tmem77	67171	ILMN_3127932	0.816713	0.739193	0.000125894	0.000846158	Y	N	Y
Lhfp	108927	ILMN_2746887	0.736787	0.738802	0.000777421	0.00085295	Y	N	N
Ina	226180	ILMN_2836494	1.45057	0.736457	5.78154e-14	0.00089635	Y	N	N
LOC380706	NA	ILMN_2534207	2.29623	0.736138	7.44041e-35	0.00090237	Y	N	N
Pacsin1	23969	ILMN_2644415	2.83922	0.734933	2.70548e-53	0.000924051	Y	Y	N
Dpysl3	22240	ILMN_1250075	0.736028	0.734369	0.000789857	0.000934424	Y	N	N
Irf1	16362	ILMN_2649068	1.66659	0.726944	2.13437e-18	0.00109181	N	Y	N
Gpbp1l1	77110	ILMN_1241795	1.17465	0.726814	3.13289e-09	0.00109294	N	N	N
LOC100042199	100042199	ILMN_2713487	0.80636	0.726161	0.000161315	0.00110789	NA	NA	NA
Rag1ap1	19729	ILMN_2614486	0.945457	0.722279	4.40187e-06	0.00119632	Y	Y	N
Pnpo	103711	ILMN_2713686	0.897681	0.721708	1.63411e-05	0.00121084	Y	N	N
Olfm1	56177	ILMN_1240615	0.826453	0.718988	9.9704e-05	0.00128208	Y	N	N
Ube2q2	109161	ILMN_2621122	0.707825	0.717701	0.00143367	0.00131094	Y	Y	N
Birc7	NA	ILMN_2600940	0.850316	0.717292	5.52643e-05	0.00132237	Y	N	N
Ddit3	13198	ILMN_2927373	1.12837	0.717226	1.54675e-08	0.00132376	Y	N	N
Ung	22256	ILMN_1232186	1.24345	0.716544	2.57664e-10	0.00134161	N	N	N
Id2	15902	ILMN_1228557	1.08989	0.716353	5.48377e-08	0.00134643	Y	N	Y
scl000065.1_58	NA	ILMN_2486873	0.8201	0.716184	0.000116501	0.00135115	Y	N	N
D330026F23Rik	NA	ILMN_2579391	0.890614	0.714793	1.97293e-05	0.0013873	NA	NA	NA
D130059O18Rik	NA	ILMN_1240406	2.00412	0.713804	1.50738e-26	0.00141352	NA	NA	NA
Pkp4	227937	ILMN_2620484	0.970784	0.713029	2.13791e-06	0.00143613	Y	Y	N
Parp14	547253	ILMN_2825803	1.33225	0.712956	8.16282e-12	0.00143797	Y	N	N
Ipmk	69718	ILMN_2763825	1.32099	0.710382	1.28534e-11	0.0015122	N	N	N
Hoxb7	15415	ILMN_2946184	2.51547	0.709694	7.73988e-42	0.00153389	Y	Y	Y
Mylpf	17907	ILMN_2745496	1.10314	0.706682	3.56563e-08	0.00163256	Y	N	N
Pps	NA	ILMN_2584558	1.19767	0.705146	1.38055e-09	0.00168078	Y	N	N
Gpr1	241070	ILMN_1249644	0.88104	0.705037	2.54404e-05	0.00168359	Y	N	N
Dusp4	319520	ILMN_2608995	1.83745	0.702923	2.49325e-22	0.00175709	Y	N	N
Cog2	76332	ILMN_1237463	1.1791	0.70286	2.66749e-09	0.00175865	Y	N	N
Hoxa4	15401	ILMN_2755860	1.21022	0.702039	8.77911e-10	0.00178934	Y	N	N
Slc25a13	50799	ILMN_1236546	0.893804	0.701169	1.81001e-05	0.00181859	Y	N	N
2410129H14Rik	76789	ILMN_1249032	0.73505	0.699123	0.000805427	0.00189856	Y	N	N
Prdm1	12142	ILMN_2597923	0.724548	0.6991	0.00101044	0.0018988	Y	N	N
C630002L24Rik	NA	ILMN_1240045	0.733683	0.697832	0.000828972	0.0019481	NA	NA	NA
Fxyd6	59095	ILMN_2609998	1.18883	0.697642	1.90029e-09	0.00195418	Y	Y	N
A730054J21Rik	NA	ILMN_2447991	0.943415	0.697479	4.66991e-06	0.00195905	NA	NA	NA
Irf9	16391	ILMN_1233461	0.674498	0.693779	0.00281845	0.00210764	Y	Y	N
Trim56	384309	ILMN_2441921	0.809066	0.692985	0.00015144	0.00213904	Y	N	N
D12Ertd647e	52668	ILMN_3125606	1.4652	0.69058	3.02758e-14	0.00224855	N	N	N
Diras2	68203	ILMN_2926480	0.770406	0.69042	0.000370383	0.00225576	Y	Y	N
Tnfsf12-tnfsf13	619441	ILMN_2492170	0.743971	0.687064	0.000664495	0.00241255	Y	Y	N
Sox3	20675	ILMN_2976077	1.02621	0.686472	4.1146e-07	0.00243808	N	N	N
Rnf185	193670	ILMN_2602548	0.688176	0.684699	0.00214739	0.00252301	Y	N	N
Foxo4	54601	ILMN_2676908	0.863471	0.680992	3.96797e-05	0.00271838	Y	N	N
Gm239	237558	ILMN_2814357	1.34956	0.678669	4.10957e-12	0.00284923	Y	N	N
F830002E14Rik	NA	ILMN_1215076	1.03256	0.678431	3.40895e-07	0.00285996	N	N	N
Rap1gap	110351	ILMN_1227577	1.10824	0.675556	3.01896e-08	0.00303324	Y	N	N
Gm22	195209	ILMN_1246733	0.983872	0.67399	1.4547e-06	0.00312883	Y	N	N
Ttc28	209683	ILMN_1220397	3.48522	0.67362	1.90221e-80	0.00314845	NA	NA	NA
Heatr3	234549	ILMN_2590644	0.960389	0.672552	2.87607e-06	0.00320633	Y	N	N
Stk3	NA	ILMN_2708895	0.936451	0.671032	5.69227e-06	0.00329915	NA	NA	NA
Il13ra1	16164	ILMN_2668696	1.40063	0.666473	4.97433e-13	0.00360229	N	N	N
Fgfr2	14183	ILMN_1225071	1.19291	0.665851	1.63886e-09	0.00364478	NA	NA	NA
Cnrip1	380686	ILMN_1231506	0.883747	0.665406	2.36673e-05	0.00367626	N	N	N
5730470C09Rik	NA	ILMN_1259924	0.761343	0.664411	0.000454346	0.00374297	NA	NA	NA
Tchp	77832	ILMN_2637930	0.755559	0.663457	0.000515312	0.00380747	Y	N	N
Irf1	16362	ILMN_2624100	2.12824	0.662584	5.91977e-30	0.00387188	N	Y	N
Twist1	22160	ILMN_1236188	0.986151	0.661311	1.36447e-06	0.00396878	N	N	N
Thy1	21838	ILMN_2644350	0.687762	0.661156	0.00216263	0.00397697	Y	Y	N
4632401N01Rik	NA	ILMN_1253925	0.707924	0.6608	0.00143186	0.00400276	Y	N	N
C430004E15Rik	97031	ILMN_2625047	1.18702	0.658241	2.02757e-09	0.0042032	Y	N	N
Fam113b	239647	ILMN_2656715	1.07943	0.657786	7.73274e-08	0.00424303	Y	N	N
Wnt5a	NA	ILMN_1245294	0.755598	0.657524	0.000515023	0.00426401	NA	NA	NA
A730024G14Rik	NA	ILMN_2575694	1.77899	0.656676	6.03427e-21	0.0043317	Y	N	N
Ch25h	12642	ILMN_2702303	0.884964	0.655349	2.29539e-05	0.00443809	N	N	N
Efna1	13636	ILMN_1244460	1.04304	0.654459	2.44835e-07	0.00450437	Y	Y	N
Bcl2l11	12125	ILMN_1229255	0.952535	0.653689	3.59027e-06	0.00456567	Y	N	N
LOC223672	NA	ILMN_2671435	1.69447	0.653707	5.19125e-19	0.00456567	N	N	N
Pdlim4	30794	ILMN_2606162	1.25381	0.652627	1.73812e-10	0.00465671	Y	N	N
Eif2c2	239528	ILMN_2609056	0.663032	0.649353	0.00350959	0.00495051	Y	N	N

## Sheet: genes down_day 4 in LIF-Stat3
Downregulated genes in Prdm14 and Klf2 overexpressing EpiSCs compared to Prdm14 overexpressing EpiSCs and Klf2 overexpressing EpiSCs on day 4 in LIF/Stat3
FDR<0.005
gene list is sorted by FDR of PK4-P4; table contains duplicate gene IDs (multiple array probe-sets)
Gene Symbol	Entrez_ Gene_ID	Probe_ID	PK4-K4 fold change	PK4-P4 fold change	PK4-K4 FDR	PK4-P4 FDR	bound by Prdm14?	bound by Stat3?	bound by Klf2?
Cxcl1	14825	ILMN_2763245	-2.40701	-5.15915	2.28916e-38	1.1862e-174	Y	N	N
Mmp9	17395	ILMN_2711075	-1.41627	-3.22177	2.33285e-13	1.60893e-67	Y	Y	N
Mmp13	17386	ILMN_2737685	-0.714456	-3.07484	0.00119533	1.73971e-61	N	N	N
1600032L17Rik	NA	ILMN_1238021	-0.793149	-2.99908	0.000209235	1.94632e-58	Y	N	N
Wnt8a	20890	ILMN_2485198	-3.67778	-2.81348	9.57348e-90	2.15983e-51	Y	N	N
Sall2	50524	ILMN_1240935	-0.807078	-2.68483	0.000151391	9.10936e-47	Y	N	N
Trh	22044	ILMN_1237934	-2.22998	-2.67383	6.15729e-33	2.20407e-46	Y	Y	N
Wnt8a	20890	ILMN_2485197	-3.56449	-2.62499	3.093e-84	9.43658e-45	Y	N	N
Pim2	18715	ILMN_1222824	-2.85956	-2.53948	3.92377e-54	7.55582e-42	Y	N	N
Defcr-rs7	13226	ILMN_2524945	-1.53403	-2.49586	1.22204e-15	2.05031e-40	NA	NA	NA
LOC673501	673501	ILMN_1247996	-0.800412	-2.23304	0.000177027	2.61322e-32	NA	NA	NA
Rn18s	19791	ILMN_2450735	-0.787187	-2.22159	0.000240118	5.6213e-32	NA	NA	NA
Mmp25	240047	ILMN_1232783	-1.11876	-2.18563	1.99939e-08	6.103e-31	Y	N	Y
Rims3	NA	ILMN_2488599	-0.964567	-2.13804	2.39887e-06	1.37536e-29	Y	N	N
C030003H22Rik	NA	ILMN_1216024	-1.54018	-2.10968	9.22694e-16	8.49785e-29	Y	Y	N
4930402I24Rik	NA	ILMN_1256680	-0.866696	-2.09229	3.48325e-05	2.53739e-28	Y	N	N
Calca	NA	ILMN_2744927	-2.44709	-2.08185	1.17097e-39	4.88471e-28	Y	N	N
Pim2	18715	ILMN_1213136	-3.21214	-2.07773	1.93292e-68	6.26679e-28	Y	N	N
Cxx1c	72865	ILMN_2943972	-0.834147	-2.02333	7.86138e-05	1.78473e-26	N	N	N
Rn18s	19791	ILMN_2638923	-1.0464	-2.01484	2.07769e-07	2.96648e-26	NA	NA	NA
Rn18s	19791	ILMN_1230073	-1.47364	-2.00589	1.9148e-14	5.06162e-26	NA	NA	NA
Ng23	78376	ILMN_1239632	-1.23136	-1.99697	3.75767e-10	8.71148e-26	Y	Y	N
Tmem82	213989	ILMN_2666312	-1.26358	-1.95236	1.11699e-10	1.24829e-24	Y	N	N
Tnfrsf19	29820	ILMN_2793522	-1.00496	-1.91911	7.34077e-07	8.49078e-24	Y	N	N
Rasl11a	68895	ILMN_2932662	-0.645452	-1.89762	0.00470441	2.84305e-23	Y	N	N
Dcbld1	66686	ILMN_1253155	-1.20931	-1.87761	8.43627e-10	8.81776e-23	Y	N	N
Nt5e	23959	ILMN_2813830	-3.32002	-1.86469	3.96557e-73	1.8377e-22	Y	N	N
Prox1	19130	ILMN_2598766	-0.822266	-1.86345	0.00010517	1.96361e-22	N	N	N
Mapk8ip1	19099	ILMN_2871628	-1.16061	-1.85859	4.79746e-09	2.58114e-22	Y	N	N
Mogat2	233549	ILMN_2854920	-0.995624	-1.83056	9.69556e-07	1.22579e-21	Y	N	N
Defcr-rs7	13226	ILMN_2607813	-1.51979	-1.81876	2.37634e-15	2.30174e-21	NA	NA	NA
LOC385068	NA	ILMN_1224842	-0.757612	-1.80661	0.000472364	4.47245e-21	NA	NA	NA
1300011L04Rik	NA	ILMN_2514368	-1.0961	-1.77548	4.1932e-08	2.28245e-20	N	N	N
Fam171b	241520	ILMN_1212907	-0.708024	-1.76407	0.00136976	4.20083e-20	Y	N	N
Kif5c	16574	ILMN_1216662	-0.671137	-1.75516	0.00289041	6.67047e-20	N	N	N
Ddr1	12305	ILMN_2713898	-2.22478	-1.73973	8.77922e-33	1.4829e-19	Y	N	N
Acsl6	216739	ILMN_3125814	-1.04232	-1.73668	2.35217e-07	1.73894e-19	Y	N	N
5033414K04Rik	98496	ILMN_2601946	-1.60521	-1.72434	4.11612e-17	3.32158e-19	Y	N	N
Slitrk5	75409	ILMN_3153010	-0.669182	-1.70739	0.00299927	7.92972e-19	N	N	N
Defcr6	13240	ILMN_1254739	-1.49474	-1.63594	7.44786e-15	2.68285e-17	NA	NA	NA
2210008N01Rik	NA	ILMN_1214290	-0.896683	-1.63273	1.59137e-05	3.13445e-17	NA	NA	NA
4631416L12Rik	622434	ILMN_1246647	-1.35109	-1.61582	3.55969e-12	7.06993e-17	Y	N	N
E330009J07Rik	NA	ILMN_2457773	-0.912384	-1.60258	1.04465e-05	1.32829e-16	N	N	N
Ppp4r4	74521	ILMN_1246165	-2.54545	-1.5988	6.86116e-43	1.58716e-16	Y	N	N
Defcr3	13237	ILMN_2524832	-2.14884	-1.59184	1.40762e-30	2.21065e-16	Y	N	N
Chrd	12667	ILMN_2765047	-1.93778	-1.57479	7.12145e-25	4.88624e-16	Y	Y	N
Jak1	16451	ILMN_1213278	-0.955355	-1.56297	3.13786e-06	8.54678e-16	N	N	N
Camta2	216874	ILMN_1220834	-1.06997	-1.5602	9.75809e-08	9.71878e-16	Y	N	N
Hoxb2	NA	ILMN_2598083	-0.655866	-1.55426	0.00386736	1.27533e-15	Y	N	Y
C230098O21Rik	NA	ILMN_2420353	-1.21175	-1.54644	7.71732e-10	1.81564e-15	NA	NA	NA
Dcun1d4	100737	ILMN_1259737	-0.715294	-1.53943	0.00117517	2.49589e-15	N	N	N
Ppp4r4	74521	ILMN_2725215	-2.28031	-1.53535	1.94023e-34	3.00654e-15	Y	N	N
Purg	75029	ILMN_2681936	-0.728283	-1.52	0.000890673	5.98838e-15	N	N	N
LOC100045117	100045117	ILMN_2703566	-1.93877	-1.51863	6.75837e-25	6.37192e-15	Y	N	N
Flywch2	76917	ILMN_1256528	-1.79024	-1.51356	2.93746e-21	8.0599e-15	Y	N	N
C85492	215494	ILMN_2721748	-1.17745	-1.50847	2.64e-09	1.0124e-14	N	N	N
LOC100044289	100044289	ILMN_1231270	-1.43448	-1.49896	1.06899e-13	1.54482e-14	NA	NA	NA
Stbd1	52331	ILMN_2663211	-0.670838	-1.483	0.00290805	3.15768e-14	N	N	N
Defcr-rs2	13222	ILMN_1231872	-1.04437	-1.46432	2.2164e-07	7.13035e-14	NA	NA	NA
Mogat2	233549	ILMN_2617629	-0.908107	-1.45633	1.17462e-05	1.01393e-13	Y	N	N
Plxna2	18845	ILMN_2701815	-1.11093	-1.44774	2.58099e-08	1.46214e-13	Y	N	N
Rragd	NA	ILMN_2775202	-1.38731	-1.42852	7.96406e-13	3.29394e-13	Y	Y	N
Nudt10	102954	ILMN_2974709	-1.61279	-1.42395	2.83412e-17	3.98909e-13	N	N	N
Mapk8ip2	60597	ILMN_3161718	-1.39338	-1.42384	6.19109e-13	3.99904e-13	Y	N	N
Tmem86a	67893	ILMN_2645662	-0.654005	-1.40874	0.00400704	7.56809e-13	Y	N	N
Abca3	27410	ILMN_2514655	-1.27478	-1.40559	7.29086e-11	8.64424e-13	Y	N	N
C85492	215494	ILMN_3153225	-0.987009	-1.38085	1.25414e-06	2.3849e-12	N	N	N
Ercc4	50505	ILMN_1259904	-1.19141	-1.38028	1.61043e-09	2.43401e-12	Y	N	N
Cobll1	319876	ILMN_2782634	-1.49221	-1.37943	8.32435e-15	2.51946e-12	Y	N	N
Prr7	432763	ILMN_3162239	-1.50014	-1.37494	5.85426e-15	3.01697e-12	Y	N	N
Sfrs17b	338351	ILMN_1236157	-1.93918	-1.36899	6.61903e-25	3.86142e-12	Y	N	N
Cx3cl1	20312	ILMN_2627041	-0.812132	-1.36112	0.000134172	5.21389e-12	N	N	N
Satb1	20230	ILMN_1220726	-0.895832	-1.36044	1.62712e-05	5.35553e-12	Y	N	N
Zfp354a	21408	ILMN_2449563	-0.918984	-1.35436	8.67213e-06	6.81835e-12	N	N	N
Ppp1r9a	243725	ILMN_2632092	-1.11069	-1.34876	2.59999e-08	8.5786e-12	Y	Y	N
Pou3f1	18991	ILMN_1233172	-3.4849	-1.3286	1.64636e-80	1.9102e-11	Y	N	N
Cacna1h	58226	ILMN_1246201	-1.79965	-1.31349	1.75745e-21	3.44809e-11	Y	N	N
Six5	NA	ILMN_1228115	-0.671128	-1.29359	0.00289041	7.52918e-11	Y	N	N
Shd	20420	ILMN_2858666	-1.55371	-1.28654	4.85243e-16	9.82748e-11	Y	N	N
Tcfl5	277353	ILMN_2972794	-1.45322	-1.28282	4.70469e-14	1.13305e-10	Y	N	N
AY761185	503556	ILMN_2903718	-1.37842	-1.28144	1.147e-12	1.19494e-10	Y	N	N
4631416L12Rik	622434	ILMN_2591219	-1.81688	-1.27956	6.88045e-22	1.28393e-10	Y	N	N
1600016N20Rik	72000	ILMN_1242629	-1.13856	-1.27596	1.01961e-08	1.47654e-10	Y	N	N
Cobll1	319876	ILMN_1234199	-1.4448	-1.27234	6.82384e-14	1.69848e-10	Y	N	N
3110004L20Rik	73102	ILMN_3142391	-0.866995	-1.27071	3.46681e-05	1.80911e-10	Y	Y	N
Tgfbr3	21814	ILMN_2789239	-1.21315	-1.2628	7.33133e-10	2.43908e-10	N	N	N
B230333C21Rik	NA	ILMN_2716719	-1.82508	-1.25656	4.42257e-22	3.07176e-10	Y	N	N
Rapgef5	NA	ILMN_2717716	-2.4615	-1.25481	4.02749e-40	3.27868e-10	Y	N	N
1700007G11Rik	75784	ILMN_3003018	-1.47216	-1.2546	2.04657e-14	3.30139e-10	Y	N	N
Mapk12	29857	ILMN_2697615	-1.84269	-1.25287	1.65325e-22	3.50993e-10	Y	Y	N
Crabp2	12904	ILMN_1214483	-0.700061	-1.24455	0.00161542	4.76066e-10	Y	N	N
Spire2	234857	ILMN_2640995	-1.43785	-1.24404	9.27099e-14	4.84958e-10	Y	N	N
Punc	19289	ILMN_2703079	-0.744741	-1.24362	0.000626035	4.92196e-10	Y	N	N
9530058B02Rik	68241	ILMN_2904819	-1.21576	-1.23758	6.69001e-10	6.13192e-10	NA	NA	NA
6330419J24Rik	NA	ILMN_2702785	-0.686127	-1.22839	0.00214739	8.54867e-10	NA	NA	NA
A930004K21Rik	NA	ILMN_1230834	-0.775905	-1.21813	0.000311582	1.22806e-09	NA	NA	NA
Grb10	NA	ILMN_2546546	-1.20387	-1.21136	1.02367e-09	1.56861e-09	Y	N	N
Eya1	14048	ILMN_2430513	-0.903594	-1.2055	1.32292e-05	1.9371e-09	Y	Y	N
Mapk8ip1	19099	ILMN_2760485	-0.958592	-1.19649	2.86035e-06	2.66563e-09	Y	N	N
Hist1h3h	319152	ILMN_2860616	-0.724265	-1.19134	0.00097237	3.18606e-09	Y	Y	N
Garnl3	99326	ILMN_1235488	-0.715791	-1.18796	0.00116287	3.58197e-09	Y	N	N
Col9a3	12841	ILMN_2733257	-1.69042	-1.18699	5.72235e-19	3.70827e-09	Y	Y	Y
Them4	75778	ILMN_1251524	-1.31748	-1.1753	1.36604e-11	5.52893e-09	Y	N	N
Adcy2	210044	ILMN_2883063	-1.02543	-1.17185	3.97016e-07	6.25567e-09	Y	N	N
Stard5	170460	ILMN_1227508	-1.08028	-1.15535	7.04955e-08	1.10229e-08	Y	N	N
Zswim5	NA	ILMN_2493231	-1.70272	-1.14272	3.04614e-19	1.70389e-08	Y	Y	N
Cmtm8	70031	ILMN_1249046	-1.59033	-1.13548	8.41728e-17	2.15231e-08	Y	Y	N
Hapln4	330790	ILMN_2589915	-0.847967	-1.13331	5.56504e-05	2.31786e-08	Y	N	N
Gnb5	14697	ILMN_1237961	-0.759014	-1.13158	0.000457434	2.45363e-08	Y	Y	N
1700027A23Rik	76420	ILMN_2736521	-2.05759	-1.12797	4.92184e-28	2.7635e-08	N	N	N
Slc38a5	209837	ILMN_2649773	-2.68485	-1.12279	1.04587e-47	3.26308e-08	Y	N	N
Lin28	83557	ILMN_2525870	-0.891898	-1.11136	1.8052e-05	4.7312e-08	Y	Y	N
Dctn1	13191	ILMN_2691157	-1.35368	-1.10851	3.20118e-12	5.16487e-08	Y	N	N
2810410A03Rik	NA	ILMN_1243249	-0.721287	-1.10763	0.0010362	5.30108e-08	Y	N	Y
Aof1	218214	ILMN_3007898	-1.18231	-1.10409	2.23352e-09	5.95211e-08	Y	N	N
Rusc1	72296	ILMN_2917441	-0.87795	-1.10012	2.61644e-05	6.7876e-08	Y	Y	N
Ccdc28b	66264	ILMN_2694257	-0.704697	-1.09856	0.00146655	7.1171e-08	N	N	N
Centd3	106952	ILMN_1243107	-0.719885	-1.0973	0.00106818	7.40591e-08	Y	Y	N
A130092J06Rik	241303	ILMN_2601453	-1.4921	-1.09726	8.35147e-15	7.40792e-08	Y	Y	N
Fgf5	14176	ILMN_2642743	-1.27732	-1.0947	6.61253e-11	8.02824e-08	Y	N	N
Apaf1	11783	ILMN_3143577	-0.712248	-1.0856	0.00125256	1.0629e-07	Y	N	N
Arhgef15	442801	ILMN_3094506	-0.759409	-1.0794	0.000453933	1.29676e-07	N	N	N
2900002G04Rik	NA	ILMN_2751735	-0.695496	-1.0762	0.0017705	1.42844e-07	Y	N	N
Baiap2l1	66898	ILMN_2665609	-1.10463	-1.07583	3.16366e-08	1.44498e-07	Y	N	N
3321401G04Rik	NA	ILMN_1229200	-1.51738	-1.06941	2.65062e-15	1.77244e-07	Y	N	N
Mxd4	17122	ILMN_2839886	-0.643817	-1.06711	0.00485488	1.90668e-07	Y	N	Y
A130028J20Rik	NA	ILMN_2516710	-0.839682	-1.0586	6.83362e-05	2.49351e-07	NA	NA	NA
Bmp7	12162	ILMN_2589662	-1.031	-1.05797	3.36307e-07	2.54144e-07	Y	N	N
Mapk12	29857	ILMN_2724570	-2.0271	-1.05454	3.22681e-27	2.82742e-07	Y	Y	N
9630015D15Rik	NA	ILMN_2517060	-0.830975	-1.05285	8.50647e-05	2.97515e-07	N	N	N
LOC100047634	100047634	ILMN_1215644	-0.733642	-1.04651	0.000795603	3.6088e-07	N	N	N
Als2cr13	72750	ILMN_3084791	-0.736915	-1.04561	0.000742127	3.71066e-07	N	N	N
Hist1h3c	319148	ILMN_1229755	-0.832828	-1.04354	8.12521e-05	3.9559e-07	Y	Y	N
Gnaz	14687	ILMN_3161289	-0.931982	-1.04185	6.08698e-06	4.15897e-07	Y	N	N
Dexi	58239	ILMN_2623929	-0.667782	-1.0418	0.0030799	4.15897e-07	Y	N	N
Scrn2	217140	ILMN_2692341	-0.941733	-1.0089	4.62565e-06	1.1106e-06	Y	N	N
Cmtm8	70031	ILMN_2801427	-1.33482	-1.00563	6.84325e-12	1.22601e-06	Y	Y	N
Osbpl11	106326	ILMN_1224333	-0.895398	-1.0054	1.64565e-05	1.23415e-06	Y	N	N
Tro	56191	ILMN_3129213	-1.17132	-1.0014	3.27907e-09	1.389e-06	N	N	N
Dlg3	53310	ILMN_2993836	-0.910681	-0.996359	1.09543e-05	1.61127e-06	Y	N	N
Gcnt1	14537	ILMN_1256299	-2.13261	-0.99572	3.93108e-30	1.64015e-06	N	N	N
Rem2	140743	ILMN_1222084	-2.01127	-0.985427	8.66881e-27	2.21075e-06	Y	Y	N
5730593F17Rik	215512	ILMN_1224162	-0.728551	-0.983429	0.000885691	2.34595e-06	Y	N	N
2610003J06Rik	72106	ILMN_2896492	-0.686082	-0.98001	0.00214804	2.59413e-06	Y	N	N
Atg2b	76559	ILMN_2416470	-0.966146	-0.978539	2.3045e-06	2.70767e-06	Y	Y	N
Mxd4	17122	ILMN_2760417	-1.06072	-0.978387	1.31582e-07	2.7181e-06	Y	N	Y
Hist1h4b	326620	ILMN_1213257	-0.716558	-0.965819	0.00114385	3.86458e-06	Y	Y	N
Dclk1	13175	ILMN_1217517	-1.11612	-0.964564	2.17956e-08	4.00521e-06	Y	N	N
Ufsp1	70240	ILMN_2605703	-0.661689	-0.963489	0.00346504	4.1315e-06	N	N	N
D030041G16Rik	NA	ILMN_2578056	-0.922896	-0.962977	7.81978e-06	4.1895e-06	NA	NA	NA
Nudt18	213484	ILMN_1216215	-0.858814	-0.946877	4.24433e-05	6.6206e-06	Y	N	N
Prmt2	15468	ILMN_3099751	-0.985618	-0.938747	1.30578e-06	8.32037e-06	Y	N	N
Cxcl12	NA	ILMN_2658908	-2.50802	-0.938583	1.16272e-41	8.3545e-06	Y	N	N
Ube3b	117146	ILMN_2855423	-0.710615	-0.928555	0.00129539	1.09976e-05	Y	N	N
Galnt10	171212	ILMN_2750011	-0.71753	-0.92555	0.00112057	1.19014e-05	Y	N	N
Camta1	100072	ILMN_2481026	-1.00674	-0.92053	6.95385e-07	1.36641e-05	Y	Y	N
A130070G01Rik	NA	ILMN_2562032	-0.762585	-0.919175	0.000422047	1.41814e-05	NA	NA	NA
Cxadr	13052	ILMN_3018017	-0.883556	-0.918667	2.25845e-05	1.43709e-05	Y	N	N
Whrn	73750	ILMN_3082031	-1.17622	-0.917668	2.74996e-09	1.47391e-05	Y	N	N
Coq10a	210582	ILMN_1244527	-0.714851	-0.915289	0.00118655	1.57322e-05	Y	N	N
6230400G14Rik	NA	ILMN_2497575	-0.717277	-0.914845	0.00112682	1.59003e-05	Y	N	N
Macf1	NA	ILMN_2444984	-0.701604	-0.91089	0.00156757	1.7642e-05	N	N	N
Ckmt1	12716	ILMN_2773537	-0.966761	-0.908556	2.2656e-06	1.8798e-05	Y	N	Y
Gpr155	NA	ILMN_1249003	-0.660717	-0.883189	0.00352668	3.61346e-05	Y	N	N
Ctnnal1	54366	ILMN_1232261	-0.680525	-0.882065	0.00240044	3.71382e-05	Y	N	Y
Ppargc1b	170826	ILMN_2771709	-0.665885	-0.879025	0.00319209	4.01809e-05	Y	N	N
Wdr54	75659	ILMN_2755692	-1.3691	-0.878271	1.69095e-12	4.09245e-05	Y	N	N
Ap1gbp1	217030	ILMN_2669146	-0.709133	-0.878137	0.00133639	4.10497e-05	Y	N	N
Luc7l	66978	ILMN_3162618	-0.649075	-0.876632	0.00439708	4.26055e-05	Y	N	N
Smad3	NA	ILMN_2772582	-0.787586	-0.875734	0.000237892	4.35944e-05	Y	N	Y
scl0002540.1_6	NA	ILMN_1254034	-1.38421	-0.873716	9.03772e-13	4.58588e-05	Y	N	N
Stc1	20855	ILMN_2777319	-2.35638	-0.873655	9.07194e-37	4.58766e-05	Y	N	N
Fgfbp1	NA	ILMN_2759371	-2.56042	-0.864797	2.15504e-43	5.70617e-05	Y	N	N
4632419I22Rik	NA	ILMN_1256618	-0.691311	-0.864705	0.00192977	5.71327e-05	NA	NA	NA
Gmds	218138	ILMN_2766596	-0.822584	-0.862179	0.000104436	6.07585e-05	Y	N	N
Apaf1	11783	ILMN_2466335	-0.669188	-0.861724	0.00299927	6.14036e-05	Y	N	N
Mapk12	29857	ILMN_1248106	-1.96187	-0.860381	1.70845e-25	6.32979e-05	Y	Y	N
Lrrc46	69297	ILMN_2737412	-0.672687	-0.858141	0.00280646	6.69881e-05	Y	N	N
Spint1	20732	ILMN_1237186	-1.68173	-0.852604	8.89061e-19	7.69839e-05	Y	N	N
Fbxo2	230904	ILMN_2822825	-0.842645	-0.849212	6.3402e-05	8.34422e-05	Y	Y	N
Vezf1	22344	ILMN_1229971	-1.03031	-0.845208	3.43237e-07	9.21974e-05	Y	N	N
Tgfbr3	NA	ILMN_2606601	-0.719007	-0.843621	0.0010872	9.58006e-05	N	N	N
LOC381283	NA	ILMN_1233840	-0.754523	-0.841192	0.000505089	0.000101557	Y	N	N
Pcyt1b	236899	ILMN_1232402	-0.993165	-0.835243	1.04313e-06	0.000116823	Y	N	N
Ccdc28b	66264	ILMN_1220430	-0.711033	-0.818651	0.00128426	0.000173296	N	N	N
Nelf	56876	ILMN_2657467	-0.753115	-0.818617	0.000519652	0.00017335	N	N	N
Lrrn1	16979	ILMN_2759736	-1.76593	-0.813285	1.09132e-20	0.000196447	N	N	N
Golga2	99412	ILMN_2715198	-0.837766	-0.8117	7.17597e-05	0.000203766	Y	N	N
Nudt11	58242	ILMN_2615810	-1.24182	-0.81157	2.5412e-10	0.000204336	N	N	N
Mlf1	17349	ILMN_3112219	-0.720781	-0.811432	0.00104825	0.000204954	Y	N	N
Psors1c2	57390	ILMN_1236058	-2.18806	-0.81106	1.04832e-31	0.000206702	Y	Y	Y
Pi4k2b	67073	ILMN_2627217	-0.697173	-0.808839	0.00171059	0.000217812	Y	N	N
Celsr3	107934	ILMN_2604070	-0.775975	-0.808695	0.000311166	0.000218377	Y	N	N
Acsl4	50790	ILMN_3136205	-1.64194	-0.808595	6.62888e-18	0.000218824	Y	N	N
Loh12cr1	67774	ILMN_1218940	-0.855616	-0.805247	4.60977e-05	0.00023655	Y	N	N
Prss8	76560	ILMN_2846148	-1.14464	-0.804393	8.2897e-09	0.000240865	Y	Y	N
Cybasc3	225912	ILMN_2590779	-1.10558	-0.801679	3.08496e-08	0.000256251	Y	N	N
Tbl2	NA	ILMN_2604643	-0.714906	-0.80068	0.00118546	0.000262029	Y	N	N
Bzrap1	207777	ILMN_1229256	-1.69473	-0.799947	4.61255e-19	0.000266404	Y	N	N
Narf	67608	ILMN_1244845	-0.866575	-0.799194	3.49253e-05	0.000270696	Y	N	N
3110018K01Rik	NA	ILMN_2480125	-1.71364	-0.794792	1.71589e-19	0.000298765	Y	N	N
Grb10	NA	ILMN_2518412	-0.803408	-0.794312	0.000164826	0.000301787	Y	N	N
Sbk	NA	ILMN_2724545	-0.979287	-0.793806	1.57291e-06	0.000305038	Y	Y	N
Cldn6	54419	ILMN_2941790	-2.33769	-0.791166	3.45769e-36	0.000324051	Y	Y	Y
Trerf1	224829	ILMN_2949338	-1.02579	-0.785099	3.92953e-07	0.000371688	Y	N	N
Rab39	270160	ILMN_1226696	-0.652543	-0.7851	0.00411712	0.000371688	Y	N	N
Smad3	17127	ILMN_2938893	-0.655422	-0.781083	0.00389943	0.000405549	Y	N	Y
Rnf41	67588	ILMN_3004302	-0.800083	-0.77844	0.000178077	0.000430322	Y	N	N
Tmc7	209760	ILMN_2501267	-1.70337	-0.774515	2.94894e-19	0.000470318	Y	N	N
Pde4dip	83679	ILMN_2751354	-0.908736	-0.77177	1.15461e-05	0.000499604	Y	N	N
Rapgef5	217944	ILMN_2674602	-1.89977	-0.771046	6.40957e-24	0.000506599	Y	N	N
1700108L22Rik	NA	ILMN_2701779	-1.04374	-0.770243	2.26155e-07	0.000514955	N	N	N
Stxbp5	78808	ILMN_1227805	-1.10474	-0.766491	3.1599e-08	0.000561119	Y	N	N
Zfp654	72020	ILMN_2634157	-0.693164	-0.765986	0.00185862	0.000566729	Y	Y	N
Adora2b	11541	ILMN_1244424	-0.673904	-0.761069	0.00274	0.000629581	Y	N	N
Rab25	53868	ILMN_2776087	-0.867396	-0.760917	3.44119e-05	0.000631614	Y	N	N
Rora	19883	ILMN_1243741	-0.738869	-0.758892	0.000712777	0.000660022	Y	N	N
Sc5d	NA	ILMN_1225039	-1.1812	-0.756277	2.32099e-09	0.000697942	NA	NA	NA
Rcor2	104383	ILMN_1214713	-0.741222	-0.756111	0.000675529	0.000699574	Y	N	N
Rnf214	235315	ILMN_2642886	-0.80186	-0.755167	0.000171203	0.000714241	N	N	N
LOC100045403	100045403	ILMN_2734090	-0.87069	-0.75355	3.16569e-05	0.000738179	Y	N	Y
Usp45	77593	ILMN_1254996	-1.22618	-0.751441	4.55414e-10	0.000770909	Y	N	N
Smpd1	20597	ILMN_2868987	-0.888125	-0.751364	1.99394e-05	0.000771982	Y	N	N
Snn	20621	ILMN_2790373	-0.782128	-0.750691	0.00027027	0.000783867	Y	Y	N
Rhobtb2	246710	ILMN_2974460	-0.790124	-0.749044	0.000224021	0.000812879	Y	N	N
Rnf19a	30945	ILMN_1218413	-1.29387	-0.745489	3.47368e-11	0.000879049	Y	N	N
Apaf1	11783	ILMN_1228561	-0.685165	-0.739974	0.00218532	0.000984315	Y	N	N
Srprb	20818	ILMN_2744512	-1.1829	-0.735911	2.18711e-09	0.00107357	Y	N	N
Slc46a3	71706	ILMN_2627733	-1.13121	-0.731904	1.30697e-08	0.00116127	Y	Y	N
Prpf3	70767	ILMN_2644792	-0.671651	-0.731319	0.00286199	0.0011738	Y	N	N
Endogl1	208194	ILMN_1259684	-0.73687	-0.730402	0.000742347	0.00119589	Y	N	N
Psg23	56868	ILMN_2972829	-0.730596	-0.726553	0.000848441	0.0012926	N	N	N
Wnt8a	20890	ILMN_1219317	-1.83423	-0.72652	2.6617e-22	0.00129302	Y	N	N
Pik3r3	18710	ILMN_1248521	-1.18963	-0.724198	1.7166e-09	0.00135211	N	N	N
Krtcap3	69815	ILMN_2859518	-1.02698	-0.722816	3.79588e-07	0.00138801	Y	N	N
Wfs1	22393	ILMN_1224079	-1.24651	-0.722346	2.12297e-10	0.00140027	Y	N	N
Gcnt1	14537	ILMN_2672297	-2.04533	-0.720522	1.06413e-27	0.00145341	N	N	N
2310033F14Rik	NA	ILMN_1219840	-0.826451	-0.719602	9.49428e-05	0.00148033	Y	Y	Y
D0H4S114	27528	ILMN_2680054	-0.95628	-0.718773	3.05436e-06	0.00150521	Y	N	N
Sema6b	20359	ILMN_2769285	-0.856404	-0.715332	4.52002e-05	0.00161416	Y	N	N
1700023F06Rik	NA	ILMN_2677532	-1.20334	-0.71404	1.04356e-09	0.00165516	Y	Y	N
EG633640	633640	ILMN_2977390	-1.07505	-0.711358	8.30905e-08	0.00174436	N	N	N
Sort1	20661	ILMN_3005873	-0.663767	-0.709578	0.00332736	0.00180799	Y	N	N
Ptprs	NA	ILMN_1241523	-1.63326	-0.70889	1.03196e-17	0.0018314	NA	NA	NA
1190002N15Rik	NA	ILMN_2524691	-2.05266	-0.705735	6.68816e-28	0.00195418	Y	N	N
AA881470	231841	ILMN_2605630	-0.664384	-0.70464	0.00328592	0.00199563	Y	N	N
1700113I22Rik	73635	ILMN_2596569	-1.08306	-0.703788	6.42855e-08	0.00202973	Y	N	Y
Fbxo42	213499	ILMN_2657190	-0.704246	-0.701524	0.00148027	0.0021204	Y	Y	N
Whrn	73750	ILMN_2476329	-0.818054	-0.696785	0.000116532	0.00233723	Y	N	N
3110057O12Rik	269423	ILMN_1259606	-1.36231	-0.695338	2.24136e-12	0.00240406	N	N	N
Wipf3	330319	ILMN_2509327	-1.57683	-0.694335	1.60495e-16	0.00244814	Y	N	N
Sertad4	214791	ILMN_1229745	-1.3722	-0.694116	1.48352e-12	0.00245827	N	N	N
Otub2	68149	ILMN_2740268	-0.939098	-0.69384	4.98572e-06	0.00247064	N	Y	N
2810043G13Rik	NA	ILMN_2705440	-2.28202	-0.693681	1.74021e-34	0.00247751	Y	N	N
Pak3	18481	ILMN_1216639	-1.3514	-0.689603	3.51823e-12	0.00268967	Y	N	N
Rtkn	20166	ILMN_3143266	-0.737476	-0.681666	0.000733031	0.00314971	Y	N	N
2010011I20Rik	67017	ILMN_2702016	-1.41153	-0.681517	2.84968e-13	0.00315528	Y	Y	N
Hps6	20170	ILMN_2763051	-1.27475	-0.67725	7.29086e-11	0.00342147	Y	Y	N
Col2a1	12824	ILMN_1246054	-1.03614	-0.672364	2.86152e-07	0.00375212	Y	Y	N
Prmt2	15468	ILMN_1216953	-0.830468	-0.671831	8.59332e-05	0.00379033	Y	N	N
Naprt1	223646	ILMN_1225191	-0.954464	-0.671729	3.21617e-06	0.00379595	Y	Y	N
Epm2aip1	77781	ILMN_1221110	-0.699871	-0.670388	0.00162016	0.00389248	N	N	N
Rgs9bp	243923	ILMN_1237501	-0.86355	-0.668795	3.77129e-05	0.00400731	Y	N	N
Calca	12310	ILMN_3101815	-2.33641	-0.663885	3.76818e-36	0.00439964	Y	N	N
Gimap9	317758	ILMN_1236553	-0.800097	-0.66317	0.000178077	0.00445816	Y	N	N
2610019N19Rik	NA	ILMN_1233665	-0.772536	-0.663023	0.000336389	0.00446587	Y	Y	N
Gpt1	76282	ILMN_2832524	-1.07307	-0.662135	8.82217e-08	0.00453403	Y	Y	Y
Fam13c	71721	ILMN_2591159	-2.21052	-0.661181	2.26111e-32	0.00461159	Y	N	N
Chst1	76969	ILMN_1255385	-2.2678	-0.65977	4.6193e-34	0.00473272	Y	N	N
Cnksr3	215748	ILMN_2747623	-0.734367	-0.659414	0.000784027	0.00476723	Y	N	N
Phf2	18676	ILMN_2664950	-1.03766	-0.658352	2.72784e-07	0.00486985	Y	N	N
Wdr22	NA	ILMN_1246452	-0.89257	-0.658321	1.77478e-05	0.00487136	Y	N	N
Mfap3l	71306	ILMN_1212619	-1.15797	-0.657514	5.23949e-09	0.00494381	N	N	N
