# Supplementary material for: Epiblast Stem Cell-Based System Reveals Reprogramming Synergy of Germline Factors
Source: Cell Stem Cell. 2012 Apr 6;10(4):425–39. doi: 10.1016/j.stem.2012.01.020 (PMC3343665; doi:10.1016/j.stem.2012.01.020)
Supplement: Table S4. Overlap of Published Klf2 ChIP-on-Chip Targets with Prdm14 and Stat3 ChIP-Seq Targets [file mmc5.xls]

## Sheet: Sheet1
Reanalysis of published Klf2 ChIP-on-chip (Jiang et al., 2008), Prdm14 ChIP-Seq (Ma et al., 2011) and Stat3 ChIP-Seq (Chen et al., 2008)
see Supplemental Experimental Procedures for details on analysis
genes bound by Klf2	genes bound by Klf2+Prdm14	genes bound by Klf2+Prdm14+Stat3
1110005A03Rik	1110005A03Rik	1110014C03Rik
1110014C03Rik	1110014C03Rik	1700019H03Rik
1110059G10Rik	1110059G10Rik	1700063H04Rik
1190005F20Rik	1190005F20Rik	2010003O18Rik
1200016B10Rik	1700019H03Rik	2200001I15Rik
1700019H03Rik	1700039E15Rik	2300002M23Rik
1700039E15Rik	1700063H04Rik	2310003C23Rik
1700063H04Rik	1700113I22Rik	2310033F14Rik
1700113I22Rik	1810031K17Rik	2310036O22Rik
1810031K17Rik	2010003O18Rik	2310051E17Rik
2010003O18Rik	2200001I15Rik	3110001K24Rik
2200001I15Rik	2300002M23Rik	4930578M22Rik
2300002M23Rik	2310003C23Rik	6330417G02Rik
2310003C23Rik	2310033F14Rik	8430401F14Rik
2310033F14Rik	2310036O22Rik	9430088F20Rik
2310036O22Rik	2310051E17Rik	9830134C10Rik
2310051E17Rik	2410137M14Rik	A130022J15Rik
2410137M14Rik	2500003M10Rik	A630006E02Rik
2500003M10Rik	2610010A15Rik	A830006F12Rik
2610010A15Rik	2610304G08Rik	Aaas
2610304G08Rik	2810410A03Rik	Abca7
2810410A03Rik	2900016B01Rik	Acd
2900016B01Rik	2900024C23Rik	Actb
2900024C23Rik	2900057D21Rik	Adam15
2900024F02Rik	3110001K24Rik	Adora3
2900057D21Rik	4930430O22Rik	Aldh16a1
3110001K24Rik	4930504E06Rik	Amhr2
4930430O22Rik	4930519N16Rik	Apof
4930504E06Rik	4930578M22Rik	Arid1a
4930519N16Rik	4933405L10Rik	Arl6ip5
4930528F23Rik	4933413G19Rik	Asap3
4930578M22Rik	5730494N06Rik	Ascl2
4933405L10Rik	5830482F20Rik	Atp1b2
4933413G19Rik	6330417G02Rik	B130019G13Rik
5730494N06Rik	8030451F13Rik	BC014795
5830482F20Rik	8430401F14Rik	BC021790
6330417G02Rik	9030405D14Rik	BC031781
8030451F13Rik	9430088F20Rik	BC038613
8430401F14Rik	9630033F20Rik	BC051628
9030405D14Rik	9830134C10Rik	BC056474
9430088F20Rik	A130022J15Rik	BC066028
9630033F20Rik	A630006E02Rik	C030046I01Rik
9830134C10Rik	A830006F12Rik	Calr
A130022J15Rik	A830007B05Rik	Cbx7
A630006E02Rik	A930027G11Rik	Cchcr1
A630019B22	AI595406	Cd81
A830006F12Rik	Aaas	Cdkn1a
A830007B05Rik	Abca7	Cdsn
A930027G11Rik	Abcb6	Cdyl2
AI595406	Abtb1	Cib3
Aaas	Acd	Cldn6
Abca7	Actb	Cnpy2
Abcb6	Actl6a	Col9a3
Abtb1	Actr2	Cox6a1
Acd	Adam15	Cpsf1
Actb	Adora3	Cradd
Actl6a	Afg3l1	Csnk2a1
Actr2	Aldh16a1	Cyhr1
Adam15	Alg6	D530014K02Rik
Adora3	Amhr2	DXImx39e
Afg3l1	Ankzf1	Dapk3
Ahctf1	Ap2a1	Dhps
Aldh16a1	Apof	Dhrs7
Alg6	Appl1	Dido1
Amhr2	Arfl4	Dnajb8
Ankzf1	Arid1a	E530016P10Rik
Ap2a1	Arid3a	EG381070
Apof	Arl1	Efna3
Appl1	Arl10c	Efna4
Arfl4	Arl6ip5	Eif2b3
Arid1a	Arl8b	Eras
Arid3a	Arrdc5	Esrrb
Arl1	Asap3	Etv5
Arl10c	Ascl2	F830012F06Rik
Arl6ip5	Atg9a	Fbxl18
Arl8b	Athl1	Fbxo15
Arrdc5	Atp1b2	Fcgrt
Asap3	Atp8b4	Fgf15
Ascl2	B130019G13Rik	Fos
Atg9a	B130064M22Rik	Foxp3
Athl1	B4galt2	Fscn1
Atp1b2	BC005764	Gadd45gip1
Atp8b4	BC014795	Gata2
B130019G13Rik	BC021790	Gatc
B130064M22Rik	BC023151	Gcdh
B4galt2	BC031781	Gdf15
BC005764	BC037112	Gdf3
BC014795	BC038613	Gip
BC021790	BC051628	Gm53
BC023151	BC056474	Gm672
BC031781	BC066028	Gpkow
BC037112	Bcl2l12	Gpt1
BC038613	Bet1l	H2-Ob
BC051628	Blcap	H3f3a
BC056474	Bmp4	H3f3b
BC066028	Bnip3	Hcfc1r1
Bcl2l12	Bnipl	Hcr
Bet1l	Brca1	Hmha1
Blcap	C030046I01Rik	Hook2
Bmp4	Calr	Hoxb7
Bnip3	Capn12	Hoxb8
Bnipl	Cbx6	Hoxb9
Brca1	Cbx7	Hoxc5
C030046I01Rik	Ccdc155	Hoxc6
Calr	Ccdc18	Igf2bp1
Cap1	Cchcr1	Jarid2
Capn12	Cd68	Junb
Cbx6	Cd81	Jund1
Cbx7	Cdc25c	Kat5
Ccdc155	Cdkn1a	Kcnk7
Ccdc18	Cds2	Kifc2
Cchcr1	Cdsn	Klf2
Cd68	Cdyl2	Klf9
Cd81	Cep68	Klhl2
Cdc25c	Chd3	Klrg1
Cdkn1a	Chd4	LOC100042773
Cds2	Chic2	LOC100046056
Cdsn	Cib3	LOC100047200
Cdyl2	Ckmt1	LOC100047300
Cep68	Cks1b	LOC278087
Cgrrf1	Cldn6	LOC382369
Chd3	Cnn2	LOC384129
Chd4	Cnpy2	LOC636952
Chic2	Cntrob	LOC669168
Cib3	Col9a3	LOC675933
Ckmt1	Commd7	Lef1
Cks1b	Cox6a1	Lefty1
Cldn6	Cpsf1	Lefty2
Cnih	Cpt1c	Lemd1
Cnn2	Cradd	Lrrc14
Cnpy2	Csnk2a1	Lrrc2
Cntrob	Ctnnal1	Lrrc20
Col9a3	Ctsb	Lsm4
Commd7	Cyhr1	Ltf
Cox6a1	D430029G22Rik	Lyl1
Cpsf1	D530014K02Rik	Man2b1
Cpt1c	DXImx39e	Map3k11
Cradd	Dapk3	Mapk1ip1
Cs	Def8	Mast1
Csnk2a1	Dhps	Meis1
Ctnnal1	Dhrs7	Mfsd3
Ctsb	Dido1	Mmrn2
Cyhr1	Dkkl1	Msi1
D430029G22Rik	Dlx1	Myc
D530014K02Rik	Dmrt1	Mycn
DXImx39e	Dnajb2	Nalp6
Dapk3	Dnajb8	Nanog
Def8	Dnmt3a	Nfkbil2
Dhps	Dnmt3b	Nlrp6
Dhrs7	Dpp6	Nodal
Dido1	Dpp9	Nrp2
Dkkl1	Dusp13	ORF61
Dlx1	E130112L23Rik	OTTMUSG00000004461
Dlx4	E2f2	OTTMUSG00000007855
Dmrt1	E530016P10Rik	Oraov1
Dnajb2	EG243642	Otx2
Dnajb8	EG381070	Ovol1
Dnmt3a	EG626571	Pawr
Dnmt3b	Ech1	Pcbp2
Dpp6	Efna3	Pctk3
Dpp9	Efna4	Pde4c
Dusp13	Egr1	Pgls
E130112L23Rik	Eif2b3	Pgpep1
E2f2	Eif4a1	Pgs1
E530016P10Rik	Elmod3	Phc1
EG243642	Eras	Pla2g1b
EG381070	Esrrb	Pou5f1
EG626571	Etv5	Ppp1r16a
Ech1	F730005M08Rik	Ppp1r3f
Efna3	F830012F06Rik	Prdx2
Efna4	Fam19a4	Prickle3
Egr1	Fanca	Prr13
Eif2b3	Fbxl18	Psmd13
Eif4a1	Fbxo15	Psors1c2
Elmod3	Fbxo17	Ptch2
Eras	Fcgrt	Pth2
Esrrb	Fgf15	Pycr2
Etv5	Flad1	Pygo2
F730005M08Rik	Fli1	Rbms2
F830012F06Rik	Fos	Rcn3
Fam19a4	Foxd3	Ric8
Fanca	Foxj2	Rnase13
Fbxl18	Foxm1	Rnaseh2a
Fbxo15	Foxp3	Rps11
Fbxo17	Fscn1	Rtbdn
Fcgrt	G630016D24Rik	Rybp
Fgf15	Gabbr1	Scaf1
Flad1	Gabpb2	Shc1
Fli1	Gadd45gip1	Slc17a7
Flt3l	Gapdh	Slc39a14
Fos	Gata2	Slc39a4
Foxd3	Gatc	Smarcad1
Foxj2	Gbe1	Snf8
Foxm1	Gcdh	Socs2
Foxp3	Gdf15	Socs3
Fscn1	Gdf3	Sox2
G630016D24Rik	Gfer	Sp1
Gabbr1	Gfra3	Sp7
Gabpb2	Ggt6	Spryd4
Gadd45gip1	Gip	Ssbp4
Gapdh	Glb1l	Stat2
Gata2	Gm128	Stk38
Gatc	Gm525	Syce1
Gbe1	Gm53	Tbx3
Gcdh	Gm672	Tcea3
Gdf15	Gnas	Tctex1d4
Gdf3	Gnb4	Tead2
Gfer	Gpkow	Tead4
Gfra3	Gpt1	Th
Ggt6	Grin3b	Tha1
Gip	H2-Ob	Tmed10
Glb1l	H3f3a	Tmem209
Gm128	H3f3b	Tmem63a
Gm525	Hcfc1r1	Tmf1
Gm53	Hcr	Tmie
Gm672	Hmha1	Tnpo2
Gmfb	Hnrpl	Tnrc18
Gnas	Hook2	Trmt1
Gnb4	Hoxb1	Tspan32
Gpkow	Hoxb2	Tssc6
Gpt1	Hoxb3	Ttll6
Grin3b	Hoxb4	Ube1c
H2-Ob	Hoxb7	Ube2n
H3f3a	Hoxb8	Ube2v2
H3f3b	Hoxb9	Ugt2b36
Hcfc1r1	Hoxc4	Urod
Hcr	Hoxc5	Usp52
Hmha1	Hoxc6	Vmd2l1
Hnrpl	Hrmt1l2	Vps28
Hook2	Hs3st6	Wdr45
Hoxb1	Hsf2bp	X99384
Hoxb2	Hsf5	Yes
Hoxb3	Id2	Zbtb4
Hoxb4	Id3	Zfhx3
Hoxb5	Iffo1	Zfp13
Hoxb6	Igf2bp1	Zfp213
Hoxb7	Ikbkap	Zscan10
Hoxb8	Il12rb1	scl0003176.1_43
Hoxb9	Il17rd
Hoxc4	Ints3
Hoxc5	Itga3
Hoxc6	Itgb1bp2
Hrmt1l2	Jarid1b
Hs3st6	Jarid2
Hsf2bp	Jmjd1a
Hsf5	Jmjd1b
Id2	Jmjd2b
Id3	Jmjd3
Iffo1	Junb
Igf2bp1	Jund1
Ikbkap	Kat5
Il12rb1	Kcnab1
Il17rd	Kcnk7
Ints3	Kif13b
Itga3	Kifc2
Itgb1bp2	Kiss1r
Jarid1b	Klf2
Jarid2	Klf5
Jmjd1a	Klf9
Jmjd1b	Klhl2
Jmjd2b	Klrg1
Jmjd3	LOC100041864
Junb	LOC100042427
Jund1	LOC100042773
Kat5	LOC100045403
Kcnab1	LOC100045484
Kcnk7	LOC100045988
Kif13b	LOC100046056
Kif15	LOC100047016
Kifc2	LOC100047200
Kiss1r	LOC100047300
Klf2	LOC278087
Klf4	LOC327992
Klf5	LOC381302
Klf9	LOC382369
Klhl2	LOC382541
Klrg1	LOC384129
LOC100041864	LOC623453
LOC100042427	LOC623466
LOC100042773	LOC631302
LOC100045403	LOC636952
LOC100045484	LOC669168
LOC100045988	LOC675933
LOC100046056	Lass2
LOC100047016	Lef1
LOC100047200	Lefty1
LOC100047300	Lefty2
LOC278087	Lemd1
LOC327992	Lenep
LOC381302	Lgals4
LOC382369	Lgals7
LOC382541	Lgi3
LOC384129	Lhx5
LOC623453	Lrrc14
LOC623466	Lrrc2
LOC631302	Lrrc20
LOC636952	Lsm4
LOC669168	Ltbp3
LOC674019	Ltf
LOC675933	Lyl1
Lass2	M6prbp1
Lef1	Man2b1
Lefty1	Map3k11
Lefty2	Mapk1ip1
Lemd1	Mapre1
Lenep	Mast1
Lgals4	Mc1r
Lgals7	Mcm2
Lgi3	Med16
Lhx5	Meis1
Lrrc14	Mfsd2
Lrrc2	Mfsd3
Lrrc20	Mkrn1
Lsm4	Mllt11
Ltbp3	Mmp25
Ltf	Mmrn2
Lyl1	Mnat1
M6prbp1	Mog
Man2b1	Mpdu1
Map3k11	Mrpl51
Mapk1ip1	Msi1
Mapre1	Mtap1a
Mast1	Mtf2
Mc1r	Mtmr4
Mcm2	Mtus1
Mcm4	Mxd4
Med16	Mybbp1a
Meis1	Myc
Mfsd2	Mycl1
Mfsd3	Mycn
Mkrn1	Myt1
Mllt11	Nalp6
Mmp25	Nanog
Mmrn2	Nbr1
Mnat1	Ndrg2
Mog	Ndufb5
Mpdu1	Nfkbib
Mrpl51	Nfkbil2
Mrps12	Nhej1
Msi1	Nlrp6
Mtap1a	Nnat
Mtf2	Nodal
Mtmr4	Nol1
Mtus1	Nono
Mxd4	Nosip
Mybbp1a	Notch3
Myc	Noxo1
Mycl1	Npcd
Mycn	Npr1
Myt1	Npw
Nalp6	Nr5a2
Nanog	Nrp2
Nbr1	Nudc
Ndrg2	Nudc-ps1
Ndufb5	ORF61
Nfkbib	OTTMUSG00000004461
Nfkbil2	OTTMUSG00000007855
Nhej1	Olfr301
Nlrp6	Oprl1
Nmi	Oraov1
Nnat	Otx2
Nodal	Ovol1
Nol1	Pah
Nono	Pard6a
Nosip	Pawr
Notch3	Pcbp2
Noxo1	Pcca
Npcd	Pcna
Npr1	Pctk3
Npw	Pde4c
Nr5a2	Pdgfra
Nrp2	Pgls
Nudc	Pgpep1
Nudc-ps1	Pgs1
ORF61	Phc1
OTTMUSG00000004461	Phyhip
OTTMUSG00000007855	Piwil2
Olfr301	Pkmyt1
Oprl1	Pla2g1b
Oraov1	Plp2
Otx2	Pmvk
Ovol1	Podxl2
Pah	Polr3d
Pard6a	Pomc
Pawr	Pou5f1
Pcbp2	Ppm1e
Pcca	Ppp1r11
Pcna	Ppp1r16a
Pctk3	Ppp1r3f
Pde4c	Pqbp1
Pdgfra	Prdx2
Pgls	Prickle3
Pgm2	Prkcbp1
Pgpep1	Prkdc
Pgs1	Prpf8
Phc1	Prr13
Phyhip	Prune
Piwil2	Psmd13
Pkmyt1	Psors1c2
Pkn3	Ptch2
Pla2g1b	Pth2
Plp2	Pxn
Pmvk	Pycr2
Podxl2	Pygo2
Polr3d	Rab1
Pomc	Rab4a
Pou5f1	Rad51c
Ppm1e	Rai14
Ppp1r11	Rbms2
Ppp1r16a	Rcn3
Ppp1r3f	Rdm1
Pqbp1	Reep1
Prdx2	Reep2
Prickle3	Retsat
Prkcbp1	Ric8
Prkdc	Rilp
Prpf8	Rltpr
Prr13	Rnase13
Prune	Rnaseh2a
Psmd13	Rnd2
Psors1c2	Rnf24
Ptch2	Rnf4
Pth2	Rnf43
Pxn	Rpl3l
Pycr2	Rplp0
Pygo2	Rprd1b
Rab1	Rps11
Rab3a	Rps2
Rab4a	Rras
Rad23a	Rtbdn
Rad51c	Rybp
Rai14	S100a1
Rbms2	S100a13
Rcn3	S100a14
Rdm1	S100a16
Reep1	S100a3
Reep2	S100a4
Retsat	S100a5
Rgs19	S100a6
Ric8	Samd10
Rif1	Samd4
Rilp	Sars2
Rltpr	Scaf1
Rnase13	Scarf1
Rnaseh2a	Scpep1
Rnd2	Sds
Rnf151	Senp3
Rnf24	2004-09-01
Rnf4	Serpinf1
Rnf43	Serpinf2
Rpl3l	Setd5
Rplp0	Sfn
Rprd1b	Sh2d6
Rps11	Shbg
Rps2	Shc1
Rras	Sipa1
Rtbdn	Sirt2
Rybp	Sirt4
S100a1	Six1
S100a13	Slc17a7
S100a14	Slc23a3
S100a16	Slc24a6
S100a3	Slc27a2
S100a4	Slc2a3
S100a5	Slc37a3
S100a6	Slc39a14
Samd10	Slc39a4
Samd4	Slc43a2
Sars2	Slc9a3r2
Scaf1	Smad3
Scarf1	Smarcad1
Scpep1	Smtnl2
Sds	Snapin
Senp3	Snf8
2004-09-01	Socs2
Serpinf1	Socs3
Serpinf2	Sox18
Set	Sox2
Setd5	Sox9
Sfn	Sp1
Sfrs10	Sp7
Sh2d6	Spata2
Shbg	Spic
Shc1	Spryd4
Sipa1	Ssbp4
Sirt2	Stat2
Sirt4	Stk16
Six1	Stk38
Slc17a7	Swap70
Slc23a3	Syce1
Slc24a6	Syngr3
Slc27a2	Tbc1d13
Slc2a3	Tbl3
Slc37a3	Tbx3
Slc39a14	Tcea2
Slc39a4	Tcea3
Slc43a2	Tcf19
Slc9a3r2	Tcf25
Smad3	Tcf3
Smarcad1	Tcfe3
Smtnl2	Tcl1
Snapin	Tctex1d4
Snf8	Tead2
Socs2	Tead4
Socs3	Tekt1
Sox18	Tex14
Sox2	Tgm4
Sox9	Tgoln1
Sp1	Th
Sp7	Tha1
Spata2	Thap3
Spic	Thoc6
Spryd4	Ticam1
Ssbp4	Tlcd2
Stat2	Tle4
Stk16	Tmed10
Stk38	Tmem106a
Swap70	Tmem209
Syce1	Tmem41b
Syngr3	Tmem63a
Tbc1d13	Tmem77
Tbl3	Tmem88
Tbx3	Tmf1
Tcea2	Tmie
Tcea3	Tmtc1
Tcf19	Tnfrsf12a
Tcf25	Tnpo2
Tcf3	Tnrc18
Tcfe3	Tpra40
Tcl1	Trim25
Tctex1d4	Trit1
Tead2	Trmt1
Tead4	Trp53bp1
Tekt1	Tsc2
Tex14	Tspan32
Tgm4	Tssc6
Tgoln1	Ttll6
Th	Tuba4a
Tha1	Tubb3
Thap3	Tulp3
Thoc6	Ube1c
Ticam1	Ube2n
Tlcd2	Ube2v2
Tle4	Uckl1
Tmed10	Ugt2b36
Tmem106a	Uhrf1
Tmem209	Urod
Tmem41b	Usp52
Tmem42	Utf1
Tmem63a	Vamp1
Tmem77	Vat1
Tmem88	Vmd2l1
Tmf1	Vps28
Tmie	Wdr18
Tmtc1	Wdr34
Tnfrsf12a	Wdr45
Tnpo2	Wdr81
Tnrc18	X99384
Tpra40	Yes
Trim25	Zbtb4
Trit1	Zbtb7c
Trmt1	Zfand2b
Trp53bp1	Zfhx3
Tsc2	Zfp13
Tspan32	Zfp143
Tssc6	Zfp213
Ttll6	Zfp511
Tuba4a	Zfp67
Tubb3	Zfyve28
Tulp3	Zic2
Ube1c	Zic3
Ube2n	Zic5
Ube2v2	Znf512b
Uckl1	Znrd1
Ugt2b36	Zscan10
Uhrf1	scl0001199.1_86
Urod	scl0002657.1_5
Usp52	scl0003176.1_43
Utf1
Vamp1
Vat1
Vmd2l1
Vps28
Wdr18
Wdr34
Wdr45
Wdr81
X99384
Yes
Zbtb4
Zbtb7c
Zfand2b
Zfhx3
Zfp13
Zfp143
Zfp213
Zfp445
Zfp511
Zfp598
Zfp67
Zfyve28
Zic2
Zic3
Zic5
Znf512b
Znrd1
Zscan10
scl0001199.1_86
scl0002657.1_5
scl0003176.1_43
scl000911.1_939
